# Supplementary material for: 3D printing of inherently nanoporous polymers via polymerization-induced phase separation
Source: Nat Commun. 2021 Jan 11;12:247. doi: 10.1038/s41467-020-20498-1 (PMC7801408; doi:10.1038/s41467-020-20498-1)
Supplement: Supplementary file 3 — Source Data [file 41467_2020_20498_MOESM3_ESM.xlsx]

## Sheet: Table 1
Table 1
Properties		Mix-1	Mix-2	Mix-3	Mix-4	Mix-5
Average pore size (nm)	#1	22.3	47.3	75	384.1	432.6
	#2	19.8	54.7	94.5	329.6	542.7
	#3	30	44.6	104.6	501.9	669.9
	Mean	24.0333	48.8667	91.3667	405.2	548.4
	SD	5.31633	5.22909	15.0467	88.0666	118.753
Coversion (%)	#1	98.375	97.2517	87.3884	65.446	62.6784
	#2	99.803	96.9291	86.0668	66.968	61.4763
	#3	99.1683	95.6389	88.2144	66.1224	59.9308
	Mean	99.1154	96.6066	87.2232	66.1788	61.3618
	SD	0.71548	0.853412	1.08326	0.762564	1.37735
Linear shrinkage (%)	#1	17.7	13.2353	8.56	6.2	8
	#2	15.7877	12.2755	8.1	6.3	6.6
	#3	16.7664	13.3547	8.6	6	7.6
	Mean	16.7513	12.9552	8.42	6.16667	7.4
	SD	0.956247	0.591642	0.277849	0.152753	0.72111
BET surface area (m2/g)	#1	54.87	44.49	35.72	8.03	6.75
	#2	54.09	42.91	33.93	7.66	5.78
	#3	51.6	44.78	32.66	8.02	5.72
	Mean	53.52	44.06	34.1033	7.90333	6.08333
	SD	1.70789	1.00643	1.53735	0.210792	0.578129
Density (g/cm3)	#1	0.998104	0.83006	0.603844	0.414447	0.39923
	#2	0.940552	0.799975	0.5842	0.424025	0.37616
	#3	0.967926	0.81919	0.608372	0.416028	0.378613
	Mean	0.968861	0.816408	0.598806	0.418167	0.384667
	SD	0.0287876	0.0152344	0.0128496	0.00513468	0.0126707
Young's Modulus (MPa)	#1	418.813	271.467	70.217	20.7352	10.1323
	#2	431.793	267.186	71.3971	20.2097	10.8252
	#3	433.268	265.464	68.3085	19.6206	10.5138
	Mean	427.958	268.039	69.9742	20.1885	10.4904
	SD	7.95407	3.09107	1.55858	0.557628	0.347034
Compressive strength (MPa)	#1	52.2588	42.5096	22.9962	5.21408	2.53215
	#2	55.6549	39.9734	21.9409	5.33256	2.56768
	#3	60.5376	38.5165	22.5878	5.22378	2.59656
	Mean	56.1504	40.3332	22.5083	5.25681	2.56546
	SD	4.16155	2.0207	0.532136	0.0657815	0.0322624

## Sheet: Fig. 1
Fig. 1c
Phase separating ink compositions					Non-phase separating ink compositions
Monomer (wt%)	Cyclohexanol (wt%)	1-decanol (wt%)			Monomer (wt%)	Cyclohexanol (wt%)	1-decanol (wt%)
10	90	0			55	45	0
10	72	18			60	40	0
10	54	36			65	28	7
10	36	54			70	30	0
10	18	72			70	24	6
10	0	90			70	18	12
20	80	0			75	10	15
20	64	16			80	20	0
20	48	32			80	16	4
20	32	48			80	12	8
20	16	64			80	8	12
20	0	80			80	4	16
25	75	0			85	0	15
30	70	0			90	10	0
30	56	14			90	8	2
30	42	28			90	6	4
30	28	42			90	4	6
30	14	56			90	2	8
30	0	70			90	0	10
35	65	0			100	0	0
40	60	0
40	48	12
40	36	24
40	24	36
40	12	48
40	0	60
45	55	0
45	44	11
50	50	0
50	40	10
50	30	20
50	20	30
50	10	40
50	0	50
55	36	9
60	32	8
60	24	16
60	16	24
60	8	32
60	0	40
65	21	14
65	14	21
70	12	18
70	6	24
70	0	30
75	5	20
75	0	25
80	0	20

## Sheet: Fig. 3
Fig. 3f
Mix-1			Mix-3			Mix-5
Pore size (nm)	Frequency (%)		Pore size (nm)	Frequency (%)		Pore size (nm)	Frequency (%)
0-5	0		0-20	0		0-100	0
5-10	0.18694		20-40	0.11952		100-200	0.12021
10-15	0.11423		40-60	0.21502		200-300	0.32889
15-20	0.24078		60-80	0.1755		300-400	0.162
20-25	0.17119		80-100	0.10386		400-500	0.10778
25-30	0.05458		100-120	0.11658		500-600	0.07207
30-35	0.10672		120-140	0.07699		600-700	0.04228
35-40	0.05162		140-160	0.05238		700-800	0.05019
40-45	0.01978		160-180	0.04462		800-900	0.04343
45-50	0.0273		180-200	0.03502		900-1000	0.02264
50-55	0.00606		200-220	0.02638		1000-1100	0.00941
55-60	0.00829		220-240	0.01281		1100-1200	0.01537
60-65	0.00268		240-260	0.01708		1200-1300	0.00714
65-70	0.00263		260-280	0.000275253		1300-1400	0.00646
70-75	0.00423		280-300	0.00397		1400-1500	0.00624
75-80	0.00298					1500-1600	0.00589

## Sheet: Fig. 4
Fig. 4b									Fig. 4c						Fig. 4d
Wavelength (nm)	Absorption								Time (h)	Dye uptake (mg/g)					Nanoporous			Non-porous
	0 h	0.15 h	0.25 h	0.5 h	1 h	3 h				Non-porous	Nanoporous	Hierarchically porous			Relative pressure	Quantity adsorbed (cm3/g STP)		Relative pressure	Quantity adsorbed (cm3/g STP)
700	0.00137	0.00132	0.00105	0.00113	0.00125	0.00287			0	0	0	0			0.0274	12.5245		0.02891	0.03495
699	0.00141	0.00133	0.00113	0.00116	0.00135	0.00299			0.1	0.19475	1.1266	5.73026			0.04827	14.8345		0.05016	0.04917
698	0.00135	0.00136	0.00109	0.00115	0.00129	0.00296			0.25	0.48425	2.53485	8.59539			0.07442	16.8399		0.07487	0.06336
697	0.00133	0.0013	0.0011	0.00114	0.00129	0.00297			0.5	0.61212	3.80228	12.928			0.09813	18.2945		0.09989	0.0744
696	0.00137	0.00131	0.00112	0.00114	0.00123	0.00301			1	0.70897	5.21053	15.7932			0.12487	19.7229		0.12512	0.09214
695	0.00135	0.00131	0.00103	0.00109	0.00128	0.00296			3	0.84827	7.95663	17.8305			0.14967	20.9259		0.1496	0.10754
694	0.00137	0.00128	0.00107	0.00114	0.0013	0.00289			5	0.92585	9.99859	19.0173			0.17469	22.0533		0.17459	0.11868
693	0.00137	0.00131	0.00103	0.00115	0.0013	0.00301			7	0.99322	11.4956	19.3161			0.19967	23.1426		0.19953	0.13369
692	0.0014	0.00127	0.00103	0.00112	0.00126	0.00292			9	1.0243	13.0263	19.4547			0.22473	24.1945		0.22487	0.15286
691	0.00139	0.00133	0.00113	0.00115	0.00134	0.00299			24	1.08369	17.8807	19.5704			0.24989	25.2329		0.24938	0.16148
690	0.00135	0.00133	0.00114	0.00115	0.00131	0.00289			32	1.12437	18.8931	19.6876			0.2751	26.2664		0.27452	0.17826
689	0.00134	0.00132	0.0011	0.00117	0.00132	0.00306			48	1.14437	19.3502	19.7576			0.30024	27.299		0.29927	0.19861
688	0.00136	0.00132	0.0011	0.00112	0.00131	0.00292			72	1.15437	19.49	19.8066			0.34903	29.3006		0.34967	0.2288
687	0.0014	0.00132	0.00105	0.0011	0.00129	0.0029									0.39982	31.4823		0.39988	0.26171
686	0.00135	0.00127	0.00114	0.00111	0.00128	0.00297									0.44965	33.7623		0.44872	0.29524
685	0.00135	0.00134	0.00113	0.00113	0.00137	0.00312									0.50009	36.2949		0.49885	0.33362
684	0.00133	0.00128	0.00113	0.00115	0.0013	0.00292									0.54896	39.0484		0.54879	0.37279
683	0.00132	0.00134	0.00109	0.00116	0.00132	0.00303									0.59886	42.2676		0.59862	0.41388
682	0.00151	0.00141	0.00131	0.00125	0.00144	0.00337									0.61391	43.3748		0.62197	0.42717
681	0.00138	0.00135	0.00115	0.00123	0.00138	0.00305									0.62938	44.5755		0.64528	0.44623
680	0.00133	0.00152	0.00115	0.0012	0.00144	0.00301									0.64435	45.7982		0.6689	0.464
679	0.00131	0.00136	0.00113	0.00111	0.00139	0.00289									0.65909	47.0722		0.69261	0.48066
678	0.0013	0.00131	0.00111	0.00109	0.00125	0.00303									0.67393	48.424		0.71596	0.4999
677	0.00141	0.0014	0.0012	0.00115	0.00135	0.00306									0.68823	49.8329		0.73944	0.52261
676	0.00135	0.00125	0.00113	0.00119	0.00132	0.00301									0.70244	51.3185		0.76275	0.5348
675	0.00132	0.00132	0.00114	0.00112	0.00126	0.00297									0.71637	52.8986		0.78622	0.55351
674	0.0013	0.00135	0.00102	0.00115	0.0013	0.00292									0.73053	54.5942		0.80947	0.58119
673	0.00143	0.00143	0.00118	0.00121	0.00141	0.00315									0.74407	56.3749		0.83287	0.61584
672	0.00135	0.0014	0.00118	0.00119	0.00142	0.00315									0.75757	58.2962		0.85668	0.64697
671	0.00139	0.00132	0.00118	0.00113	0.00138	0.00296									0.77044	60.2948		0.87995	0.68285
670	0.00136	0.00135	0.00118	0.00117	0.00138	0.00301									0.78378	62.5487		0.90317	0.72603
669	0.00147	0.0014	0.00123	0.00121	0.00139	0.00312									0.79613	64.8814		0.92641	0.75733
668	0.00138	0.0014	0.00109	0.00114	0.00135	0.00306									0.80868	67.4243		0.94914	0.80387
667	0.00141	0.00139	0.00114	0.00118	0.00144	0.00312									0.82046	70.1048		0.96133	0.82782
666	0.00135	0.00138	0.00116	0.00123	0.00135	0.0031									0.83182	72.9719		0.97323	0.86909
665	0.00143	0.0014	0.00124	0.00126	0.00143	0.00313									0.84306	76.0834		0.98484	0.92506
664	0.00142	0.0014	0.00113	0.00119	0.00142	0.00313									0.85357	79.3874		0.99065	1.83429
663	0.00148	0.00141	0.00122	0.00125	0.00145	0.0031									0.86409	83.0861		1	3.9
662	0.00131	0.00133	0.00117	0.00115	0.00138	0.00306									0.87388	86.9312		0.99272	3.03644
661	0.00141	0.00138	0.00115	0.00112	0.00139	0.00315									0.88308	91.0097		0.98631	1.06446
660	0.00146	0.00141	0.00118	0.00122	0.00145	0.00315									0.89171	95.4175		0.97594	0.77757
659	0.00147	0.00144	0.00121	0.0012	0.00145	0.00315									0.89965	99.8633		0.96476	0.71742
658	0.00136	0.00133	0.00113	0.00116	0.00139	0.00308									0.90714	104.724		0.9534	0.6698
657	0.00142	0.00139	0.00119	0.00119	0.00141	0.00315									0.91413	109.813		0.93086	0.61271
656	0.00146	0.00143	0.00121	0.00116	0.00143	0.00319									0.92062	115.23		0.9079	0.57181
655	0.00141	0.00142	0.00117	0.00119	0.00149	0.0031									0.92683	120.877		0.88521	0.52995
654	0.00148	0.00148	0.00121	0.00131	0.00154	0.00324									0.9322	126.752		0.86216	0.49938
653	0.00138	0.00135	0.00116	0.00116	0.00143	0.00299									0.93726	132.831		0.83932	0.47011
652	0.00145	0.00141	0.00124	0.00121	0.0014	0.00313									0.94199	139.118		0.81632	0.43856
651	0.0014	0.00139	0.00119	0.00118	0.00146	0.00301									0.94627	145.685		0.79356	0.41053
650	0.00145	0.00146	0.00124	0.00124	0.00151	0.00322									0.94826	149.071		0.77031	0.37339
649	0.00142	0.00142	0.00118	0.00117	0.00142	0.00305									0.94995	152.439		0.74706	0.33509
648	0.00127	0.00134	0.00106	0.00113	0.00129	0.0029									0.95196	155.881		0.72411	0.31687
647	0.00138	0.00132	0.00117	0.00114	0.00132	0.00301									0.95361	159.401		0.7012	0.28475
646	0.00142	0.00134	0.00113	0.00112	0.00141	0.00299									0.95536	162.94		0.67796	0.26794
645	0.00145	0.00141	0.00118	0.00117	0.00134	0.0031									0.95697	166.531		0.65495	0.2488
644	0.00138	0.00132	0.00115	0.00118	0.00146	0.00306									0.95837	170.04		0.63175	0.22244
643	0.00138	0.00137	0.00119	0.00107	0.00137	0.00296									0.9598	173.645		0.60857	0.20247
642	0.00135	0.00139	0.00117	0.00113	0.00142	0.00296									0.96118	177.317		0.58557	0.18947
641	0.00142	0.00144	0.00117	0.0011	0.00145	0.00301									0.96258	180.887		0.5495	0.16768
640	0.00139	0.0014	0.00119	0.00114	0.00148	0.00305									0.96388	184.617		0.49964	0.14252
639	0.00145	0.00141	0.0011	0.00114	0.00141	0.00301									0.96505	188.384		0.44946	0.11742
638	0.00143	0.00148	0.00123	0.00119	0.00149	0.00308									0.96624	192.525		0.39963	0.0949
637	0.00141	0.0014	0.00121	0.00113	0.00142	0.00301									0.96741	196.216		0.34979	0.07569
636	0.00144	0.00141	0.00126	0.00115	0.00153	0.00313									0.96837	200.111		0.29974	0.06281
635	0.00142	0.00144	0.00121	0.00111	0.00146	0.00297									0.96958	204.144		0.27474	0.05455
634	0.00131	0.00132	0.00116	0.00108	0.00135	0.00289									0.97069	208.019		0.24974	0.04628
633	0.00146	0.00141	0.00117	0.00113	0.00146	0.00287									0.9716	211.849		0.2247	0.04379
632	0.0014	0.00135	0.0011	0.00105	0.00139	0.00296									0.97263	215.709		0.1999	0.04425
631	0.00145	0.00145	0.00125	0.00109	0.0015	0.0031									0.97345	219.644		0.17501	0.03847
630	0.00139	0.00136	0.00117	0.00104	0.00138	0.00297									0.97441	223.552		0.14983	0.03648
629	0.00146	0.00143	0.00115	0.00115	0.00143	0.00301									0.97529	227.464		0.12484	0.03855
628	0.00149	0.00145	0.00124	0.0011	0.00144	0.00301									0.97609	231.728		0.09989	0.03741
627	0.00138	0.00138	0.00123	0.00115	0.00146	0.00296									0.97691	235.635		0.07494	0.04527
626	0.00144	0.00141	0.00125	0.00107	0.00149	0.00296									0.97765	239.513		0.04991	0.05035
625	0.00144	0.00138	0.00124	0.00115	0.00146	0.00296									0.97849	243.466
624	0.00135	0.00137	0.00118	0.00105	0.0014	0.00294									0.97927	247.383
623	0.0014	0.00139	0.00118	0.00107	0.00149	0.00285									0.98007	251.319
622	0.00142	0.00139	0.00113	0.00102	0.0014	0.00294									0.98088	255.245
621	0.00135	0.00132	0.00113	0.00105	0.00139	0.00292									0.98151	259.283
620	0.00141	0.0014	0.00121	0.00105	0.00148	0.00281									0.98218	263.307
619	0.00136	0.00134	0.00121	0.00105	0.00139	0.0029									0.98308	267.273
618	0.0014	0.00139	0.00115	0.00107	0.00142	0.00285									0.98752	293.366
617	0.00138	0.00137	0.00119	0.001	0.00147	0.00283									0.99359	306.707
616	0.00142	0.00146	0.00122	0.00106	0.00145	0.00296									1	360
615	0.00132	0.00136	0.00115	0.00101	0.00143	0.00269									0.99179	346.317
614	0.00141	0.00138	0.00122	0.00101	0.00143	0.00285									0.98964	342.996
613	0.00144	0.00138	0.00124	0.00104	0.0015	0.00289									0.98786	339.594
612	0.00136	0.00138	0.00116	0.00101	0.00143	0.00274									0.98638	336.156
611	0.00134	0.00136	0.00116	0.00105	0.00151	0.00278									0.9849	332.645
610	0.00127	0.00131	0.00115	0.000982136	0.00141	0.00271									0.98356	329.107
609	0.00138	0.00136	0.0012	0.00101	0.00151	0.00278									0.98222	325.512
608	0.00131	0.00133	0.00117	0.000973042	0.00143	0.00272									0.98091	321.952
607	0.00133	0.00142	0.00119	0.000982136	0.00147	0.00278									0.97965	318.328
606	0.00134	0.00134	0.00116	0.000963948	0.00148	0.0028									0.97848	314.709
605	0.00125	0.00135	0.00115	0.000954854	0.00145	0.00264									0.97748	311.034
604	0.00125	0.00129	0.00113	0.000927573	0.00144	0.00276									0.97624	307.419
603	0.00121	0.00126	0.00112	0.000871191	0.00144	0.00267									0.9752	303.709
602	0.00127	0.00132	0.00117	0.000954854	0.00145	0.00267									0.97407	300.078
601	0.00116	0.00126	0.00109	0.000874828	0.0014	0.00258									0.97308	296.217
600	0.00116	0.00124	0.00105	0.000844819	0.00141	0.0026									0.97202	292.508
599	0.00111	0.00119	0.00106	0.000818447	0.00145	0.0026									0.97091	288.693
598	0.00109	0.00118	0.0011	0.000852094	0.00143	0.00251									0.96986	284.983
597	0.00099132	0.00118	0.00107	0.000801168	0.00146	0.00264									0.9688	281.306
596	0.000971883	0.00109	0.000932337	0.000830269	0.00145	0.00249									0.96791	277.557
595	0.000882469	0.00107	0.00092707	0.000719324	0.00139	0.00249									0.96679	273.747
594	0.000859144	0.000997	0.000882823	0.000698408	0.00137	0.00242									0.96578	270.069
593	0.000800831	0.000968	0.000842791	0.000663851	0.00143	0.00253									0.96481	266.403
592	0.000673515	0.000936	0.000828042	0.00062111	0.00135	0.00239									0.96384	262.758
591	0.000655049	0.000861	0.000759565	0.000663851	0.00131	0.00242									0.96279	259.11
590	0.000600623	0.00081	0.000783795	0.00065112	0.00135	0.00244									0.96171	255.433
589	0.000486913	0.000773	0.000759565	0.00059201	0.00131	0.00242									0.96072	251.769
588	0.000391669	0.000647	0.000632093	0.000523806	0.00131	0.00233									0.95967	247.911
587	0.000213814	0.000567	0.000514102	0.000456511	0.00127	0.0023									0.95862	244.076
586	8.64976e-05	0.000544	0.000484605	0.00044378	0.00126	0.00237									0.95747	240.471
585	6.90037e-05	0.00039	0.000370828	0.000392854	0.00121	0.00224									0.95652	236.799
584	0.000292537	0.000212	0.000252837	0.000299188	0.00113	0.00226									0.95434	229.135
583	0.000430544	0.000127	0.000179093	0.000303735	0.00111	0.00239									0.95196	221.623
582	0.000656021	5.7e-05	5.47814e-05	0.000201883	0.00114	0.00228									0.9496	214.159
581	0.000892188	0.00025	8.95465e-05	7.27508e-05	0.000976792	0.00223									0.94714	206.715
580	0.00116	0.000426	0.000299191	4.27411e-05	0.000943182	0.0021									0.94452	199.412
579	0.00147	0.000616	0.000389791	0.000116401	0.000904321	0.00221									0.94175	192.121
578	0.00167	0.000779	0.000535172	0.000150958	0.000851805	0.00217									0.9389	184.939
577	0.00206	0.00102	0.000796437	0.000302825	0.000832899	0.00214									0.93593	177.836
576	0.00241	0.00131	0.000962888	0.000406495	0.000678503	0.00205									0.93271	170.838
575	0.00281	0.00155	0.00115	0.00057655	0.000654346	0.00208									0.92937	163.909
574	0.00325	0.00188	0.00143	0.000712049	0.000555616	0.00194									0.92574	157.097
573	0.0037	0.0021	0.0016	0.000794803	0.000551415	0.00196									0.92182	150.45
572	0.0043	0.00255	0.00199	0.00107	0.000446384	0.00187									0.91759	143.975
571	0.00492	0.00303	0.00227	0.00122	0.000330849	0.00191									0.91305	137.622
570	0.00555	0.00349	0.00265	0.00145	0.000175403	0.00185									0.90817	131.435
569	0.00638	0.00407	0.00317	0.00176	4.51635e-05	0.00157									0.90284	125.431
568	0.00703	0.00454	0.00356	0.002	0.000185906	0.0017									0.89704	119.726
567	0.00792	0.00522	0.00408	0.00238	0.000452686	0.0015									0.89068	114.173
566	0.00876	0.00579	0.00458	0.0026	0.000553516	0.00135									0.88387	108.928
565	0.00984	0.00653	0.00514	0.003	0.000740472	0.0012									0.87657	103.929
564	0.01096	0.00733	0.00585	0.00343	0.00109	0.00102									0.86871	99.1766
563	0.01209	0.00805	0.00646	0.00376	0.00133	0.00109									0.8602	94.7539
562	0.01336	0.00909	0.0072	0.00428	0.00156	0.000812132									0.85116	90.5379
561	0.01474	0.0101	0.00805	0.00475	0.00187	0.00071774									0.84154	86.6108
560	0.01625	0.01102	0.00882	0.0053	0.00215	0.000350855									0.83139	82.9335
559	0.01796	0.0123	0.00976	0.00588	0.0025	0.000213719									0.82078	79.4604
558	0.01973	0.01359	0.01079	0.00657	0.00279	0.000128231									0.80961	76.249
557	0.02154	0.01483	0.01182	0.00711	0.00321	6.76777e-05									0.79804	73.286
556	0.02352	0.01624	0.01289	0.00786	0.00356	0.000290302									0.78614	70.4962
555	0.0257	0.01793	0.01423	0.0086	0.00412	0.000580603									0.77364	67.9283
554	0.02807	0.01947	0.01553	0.00942	0.00455	0.000888715									0.76089	65.4873
553	0.03062	0.02127	0.0169	0.01029	0.00507	0.00112									0.74783	63.2295
552	0.03336	0.02323	0.01851	0.01125	0.00564	0.00139									0.73443	61.1339
551	0.0363	0.02533	0.02015	0.01236	0.00628	0.00178									0.72079	59.1686
550	0.03944	0.02757	0.02203	0.01353	0.007	0.00228									0.70691	57.339
549	0.04258	0.0298	0.02379	0.01457	0.00756	0.00235									0.6928	55.6105
548	0.04606	0.03234	0.02574	0.01577	0.0084	0.00285									0.67847	53.9672
547	0.04969	0.03484	0.0279	0.01717	0.00918	0.00346									0.66395	52.4505
546	0.05363	0.03767	0.03005	0.01849	0.0099	0.00369									0.64926	51.0137
545	0.05781	0.04065	0.03249	0.02	0.0108	0.00429									0.6345	49.6476
544	0.06222	0.04384	0.03501	0.02157	0.01175	0.00481									0.61954	48.3617
543	0.06693	0.04718	0.03762	0.02328	0.01275	0.00531									0.60457	47.1417
542	0.07183	0.0506	0.04048	0.02505	0.01384	0.00597									0.55322	43.4203
541	0.077	0.05431	0.04337	0.02683	0.01488	0.00636									0.49996	40.126
540	0.08255	0.05819	0.04653	0.02874	0.01605	0.00702									0.45167	36.793
539	0.08834	0.06233	0.04977	0.03072	0.01721	0.00787									0.39855	34.0045
538	0.09425	0.06669	0.05322	0.03291	0.01855	0.00844									0.35058	32.0006
537	0.10056	0.07109	0.05675	0.03516	0.01981	0.00915									0.30057	30.0208
536	0.1072	0.07583	0.06059	0.03754	0.02117	0.00978									0.27495	29.0145
535	0.11414	0.08071	0.06453	0.03994	0.02268	0.01065									0.24998	28.0392
534	0.12156	0.08591	0.06868	0.04254	0.02426	0.01143									0.2249	27.0502
533	0.12916	0.09146	0.07303	0.0452	0.0258	0.0122									0.20004	26.0596
532	0.13708	0.09709	0.07762	0.04803	0.02758	0.01329									0.17499	25.0239
531	0.14521	0.10294	0.08225	0.05103	0.02924	0.01414									0.14998	23.944
530	0.15356	0.10893	0.08712	0.054	0.03105	0.01516									0.12505	22.7889
529	0.16226	0.11503	0.09204	0.05713	0.03292	0.01614									0.1001	21.5146
528	0.17139	0.12157	0.09732	0.06038	0.03486	0.01717									0.07728	20.1866
527	0.18072	0.12826	0.10249	0.06358	0.03674	0.01806									0.05036	18.2259
526	0.1906	0.13518	0.10809	0.06698	0.03887	0.01911
525	0.20063	0.14232	0.11373	0.07059	0.04095	0.02032
524	0.21101	0.14969	0.11968	0.07429	0.04315	0.02167
523	0.22187	0.15733	0.12578	0.07812	0.04548	0.02281
522	0.23288	0.16509	0.13201	0.0819	0.04773	0.0239
521	0.24423	0.17323	0.13849	0.08593	0.05015	0.02517
520	0.25608	0.18168	0.14521	0.09009	0.05262	0.02643
519	0.26799	0.19021	0.15209	0.09431	0.05517	0.02778
518	0.27995	0.19868	0.15887	0.09859	0.0576	0.02914
517	0.29214	0.20732	0.16582	0.10293	0.06021	0.03067
516	0.30456	0.21648	0.1729	0.10728	0.06287	0.03197
515	0.31727	0.22541	0.18003	0.11179	0.06549	0.03343
514	0.33035	0.23484	0.18754	0.11643	0.06833	0.03484
513	0.34348	0.24432	0.19516	0.12114	0.07116	0.03637
512	0.35681	0.25382	0.20274	0.12596	0.07405	0.0379
511	0.36996	0.26321	0.21023	0.13067	0.07682	0.03922
510	0.38332	0.27277	0.21819	0.13543	0.07977	0.041
509	0.39677	0.28232	0.2257	0.14007	0.08254	0.04241
508	0.41046	0.29201	0.23347	0.14483	0.08525	0.04371
507	0.4243	0.30189	0.24133	0.14973	0.08823	0.04536
506	0.43778	0.31151	0.24907	0.15446	0.09108	0.0467
505	0.45141	0.32121	0.25683	0.15932	0.09401	0.04846
504	0.46496	0.33077	0.2645	0.16413	0.09684	0.04976
503	0.47905	0.34076	0.27239	0.16905	0.09975	0.05147
502	0.49317	0.35091	0.28057	0.17401	0.10284	0.05314
501	0.5069	0.36074	0.28838	0.17917	0.10567	0.05461
500	0.52043	0.37043	0.29617	0.18394	0.10859	0.0561
499	0.53377	0.37988	0.30388	0.18871	0.11154	0.0576
498	0.54659	0.38918	0.31121	0.19332	0.11409	0.05908
497	0.55949	0.39828	0.31852	0.19784	0.11695	0.06062
496	0.57227	0.40725	0.32563	0.20225	0.11949	0.06187
495	0.58497	0.4164	0.33294	0.20684	0.12232	0.06346
494	0.5973	0.42528	0.34006	0.21122	0.12486	0.06477
493	0.6095	0.43407	0.34711	0.21566	0.12748	0.06616
492	0.62139	0.4425	0.35388	0.21988	0.13006	0.06748
491	0.63315	0.45083	0.36051	0.22403	0.13248	0.06876
490	0.64458	0.45908	0.36695	0.22806	0.13483	0.07006
489	0.65593	0.46716	0.37349	0.23202	0.13721	0.07142
488	0.66648	0.47472	0.37949	0.23582	0.13943	0.07245
487	0.67677	0.48204	0.3853	0.23939	0.14166	0.07368
486	0.68655	0.48911	0.39098	0.24301	0.14378	0.07487
485	0.6961	0.49584	0.39642	0.24637	0.14576	0.07587
484	0.7054	0.50247	0.4017	0.24964	0.14768	0.07699
483	0.71451	0.50897	0.40697	0.25287	0.14972	0.07785
482	0.72305	0.51512	0.41191	0.25595	0.15149	0.07884
481	0.73087	0.52081	0.41652	0.25877	0.15327	0.07974
480	0.73829	0.526	0.42058	0.26134	0.15469	0.0805
479	0.74511	0.53103	0.42453	0.26383	0.15621	0.08136
478	0.75156	0.53558	0.42812	0.26612	0.15755	0.08203
477	0.75767	0.5399	0.4316	0.26827	0.15883	0.08264
476	0.76347	0.54392	0.43489	0.27024	0.16008	0.08331
475	0.76864	0.54763	0.43786	0.27214	0.16106	0.08385
474	0.77321	0.551	0.44056	0.27376	0.16207	0.08426
473	0.77777	0.55412	0.4432	0.27535	0.16319	0.08481
472	0.7815	0.55672	0.44529	0.27658	0.16387	0.08488
471	0.785	0.55939	0.44742	0.27788	0.16463	0.08543
470	0.78786	0.56143	0.44901	0.27891	0.16531	0.08579
469	0.79012	0.56298	0.45036	0.27981	0.1658	0.08602
468	0.79211	0.56442	0.45154	0.28052	0.16633	0.08629
467	0.79378	0.56556	0.45237	0.281	0.16661	0.08656
466	0.79456	0.56619	0.45286	0.28134	0.16675	0.08645
465	0.79519	0.5667	0.45335	0.28155	0.16689	0.08631
464	0.79547	0.56675	0.45336	0.28152	0.16692	0.08622
463	0.79524	0.5664	0.45322	0.28149	0.16681	0.0862
462	0.79469	0.56621	0.45291	0.28132	0.16677	0.08627
461	0.79376	0.56544	0.45243	0.28103	0.16657	0.08625
460	0.7922	0.56458	0.45162	0.28039	0.16617	0.08572
459	0.79043	0.56328	0.45057	0.27986	0.16587	0.08588
458	0.7884	0.56174	0.44937	0.27913	0.1654	0.08558
457	0.78608	0.5601	0.44808	0.27835	0.16494	0.08533
456	0.78339	0.55812	0.44649	0.27738	0.16435	0.08508
455	0.78038	0.55593	0.4447	0.27628	0.16357	0.08431
454	0.777	0.55342	0.4429	0.27509	0.16295	0.08394
453	0.77321	0.55069	0.4406	0.27375	0.16205	0.08348
452	0.76912	0.54779	0.43822	0.27212	0.16101	0.08271
451	0.76533	0.54496	0.43601	0.27077	0.16031	0.08248
450	0.76094	0.54193	0.43364	0.26922	0.15936	0.08184
449	0.75689	0.53899	0.4313	0.26784	0.15862	0.08153
448	0.75253	0.53601	0.42873	0.26636	0.15767	0.08116
447	0.74782	0.53248	0.42597	0.26461	0.15664	0.08039
446	0.74308	0.52909	0.42337	0.26294	0.15559	0.07991
445	0.73814	0.52556	0.42038	0.26104	0.15451	0.07927
444	0.73319	0.5221	0.41767	0.25945	0.15356	0.07874
443	0.72795	0.51828	0.41474	0.25753	0.15234	0.07824
442	0.72278	0.51476	0.4118	0.25576	0.15141	0.07758
441	0.7175	0.51082	0.40867	0.25377	0.15008	0.07678
440	0.71204	0.50706	0.4058	0.25203	0.14906	0.07621
439	0.70671	0.50319	0.40271	0.25002	0.14789	0.07555
438	0.70151	0.49932	0.39981	0.24813	0.14679	0.07519
437	0.6962	0.49575	0.39674	0.2463	0.1459	0.07446
436	0.6908	0.49193	0.39354	0.24439	0.14467	0.07375
435	0.68518	0.48772	0.39038	0.24227	0.14353	0.07284
434	0.67961	0.48393	0.38721	0.24036	0.14237	0.07229
433	0.67423	0.47975	0.38413	0.23838	0.14108	0.07165
432	0.66861	0.47596	0.38086	0.23639	0.14004	0.0712
431	0.66295	0.47197	0.37757	0.23438	0.1388	0.07026
430	0.6575	0.46783	0.37453	0.23242	0.13765	0.06973
429	0.65171	0.4637	0.37119	0.23032	0.13629	0.06892
428	0.64597	0.45983	0.36797	0.22827	0.13501	0.06857
427	0.64008	0.45555	0.36462	0.22622	0.13379	0.06784
426	0.6343	0.45128	0.36114	0.22407	0.13255	0.06734
425	0.62849	0.44728	0.35792	0.22205	0.13128	0.06661
424	0.62263	0.44299	0.35454	0.21995	0.13008	0.06607
423	0.61628	0.43844	0.35101	0.21763	0.12863	0.06493
422	0.61015	0.43407	0.34745	0.21548	0.12745	0.06442
421	0.60388	0.4296	0.34389	0.21337	0.12605	0.06372
420	0.59753	0.42531	0.34049	0.21124	0.12464	0.06289
419	0.59155	0.42082	0.33684	0.20902	0.12336	0.06212
418	0.58542	0.41648	0.33336	0.2067	0.12207	0.06148
417	0.57911	0.41193	0.32973	0.20446	0.1206	0.06066
416	0.57251	0.40721	0.32602	0.20217	0.11934	0.05988
415	0.56574	0.40239	0.32216	0.19976	0.1177	0.05909
414	0.55909	0.39786	0.31845	0.19739	0.11652	0.05843
413	0.55247	0.39303	0.31443	0.19499	0.11494	0.05772
412	0.54564	0.38827	0.31057	0.19249	0.11351	0.05669
411	0.5387	0.3833	0.30667	0.19023	0.1121	0.05607
410	0.53169	0.37837	0.30285	0.18759	0.11069	0.05526
409	0.52452	0.37315	0.29861	0.18505	0.1091	0.05432
408	0.51727	0.36801	0.29448	0.18254	0.10759	0.05347
407	0.51013	0.36284	0.2904	0.17999	0.10607	0.0527
406	0.50269	0.35759	0.28615	0.17727	0.10445	0.05184
405	0.49523	0.35225	0.28184	0.17459	0.10289	0.05095
404	0.48742	0.34669	0.27745	0.1719	0.10126	0.05022
403	0.47936	0.341	0.27284	0.16902	0.09955	0.04912
402	0.47148	0.33537	0.26834	0.1663	0.09793	0.04844
401	0.46342	0.3296	0.26373	0.16331	0.09615	0.04759
400	0.45554	0.32395	0.2592	0.16051	0.09449	0.04661
399	0.44754	0.3182	0.25458	0.15761	0.0927	0.0457
398	0.43931	0.31226	0.24978	0.1545	0.09082	0.04449
397	0.43089	0.30626	0.24494	0.15163	0.08906	0.04363
396	0.42237	0.30025	0.24005	0.14848	0.08724	0.04246
395	0.41403	0.29421	0.23518	0.14559	0.08552	0.04166
394	0.40564	0.28825	0.23049	0.1426	0.08382	0.04073
393	0.39698	0.28214	0.2256	0.13952	0.08191	0.0397
392	0.38839	0.27602	0.22064	0.13653	0.08013	0.03874
391	0.37965	0.2699	0.21579	0.1334	0.07828	0.03781
390	0.37105	0.26366	0.211	0.1304	0.07656	0.03685
389	0.36251	0.25752	0.20605	0.12728	0.07472	0.0358
388	0.35395	0.25143	0.20116	0.12417	0.07281	0.03473
387	0.34551	0.24536	0.19622	0.12128	0.07098	0.03391
386	0.33684	0.23929	0.19141	0.1181	0.06915	0.03295
385	0.32804	0.23297	0.18637	0.11507	0.06728	0.03176
384	0.31932	0.22679	0.18142	0.11184	0.06542	0.03078
383	0.30986	0.22015	0.17603	0.10847	0.06368	0.02983
382	0.3013	0.2137	0.17103	0.10528	0.061	0.02798
381	0.29294	0.20768	0.16597	0.10251	0.05931	0.02688
380	0.28502	0.20231	0.16176	0.09945	0.05823	0.02696
379	0.27698	0.19659	0.15696	0.09663	0.05646	0.02593
378	0.26844	0.19036	0.15219	0.09372	0.0545	0.02458
377	0.26079	0.18503	0.14754	0.09113	0.05299	0.02356
376	0.25278	0.17952	0.14331	0.08839	0.05124	0.02315
375	0.24497	0.17369	0.13892	0.08536	0.04933	0.02219
374	0.23717	0.1681	0.13426	0.08264	0.04799	0.02105
373	0.22903	0.16256	0.12958	0.07967	0.04622	0.02013
372	0.22144	0.15711	0.12541	0.07698	0.04447	0.01916
371	0.21412	0.15176	0.12098	0.07443	0.04292	0.0185
370	0.20653	0.14632	0.11673	0.07171	0.04127	0.0177
369	0.19946	0.14115	0.11264	0.0691	0.03965	0.01644
368	0.1924	0.1362	0.10847	0.06662	0.03825	0.01583
367	0.18565	0.13136	0.10479	0.06429	0.03692	0.01528
366	0.17883	0.12673	0.10107	0.0619	0.03555	0.01453
365	0.17244	0.12202	0.09731	0.0596	0.03407	0.01414
364	0.1656	0.11713	0.09353	0.05721	0.03251	0.01284
363	0.15947	0.11275	0.08969	0.05494	0.03114	0.01208
362	0.15334	0.10831	0.08628	0.0525	0.02976	0.01118
361	0.14785	0.10438	0.08313	0.05076	0.02876	0.01081
360	0.14179	0.10016	0.07962	0.04862	0.02736	0.00967
359	0.13648	0.09623	0.0767	0.04671	0.02621	0.00937
358	0.13134	0.09274	0.07373	0.0448	0.02508	0.00894
357	0.12621	0.089	0.07083	0.04295	0.02392	0.00821
356	0.1213	0.08538	0.06792	0.0413	0.0231	0.00755
355	0.11648	0.08226	0.06548	0.03975	0.02207	0.00695
354	0.11195	0.0789	0.06255	0.03801	0.02088	0.00639
353	0.10758	0.07579	0.05999	0.03656	0.01993	0.00565
352	0.1033	0.07278	0.05774	0.03484	0.01912	0.00534
351	0.09962	0.06992	0.05555	0.03362	0.01832	0.00506
350	0.09571	0.06722	0.05325	0.03215	0.0173	0.00426
349	0.0926	0.06516	0.05152	0.03118	0.01664	0.00431
348	0.08927	0.06281	0.04961	0.02999	0.01614	0.0036
347	0.08612	0.06035	0.04787	0.02872	0.0154	0.00289
346	0.08333	0.05856	0.04625	0.02794	0.01473	0.00331
345	0.08071	0.05665	0.0448	0.02715	0.01402	0.00294
344	0.07838	0.05475	0.04346	0.02614	0.01354	0.00248
343	0.07638	0.05351	0.0421	0.02545	0.0131	0.00255
342	0.07448	0.0522	0.0412	0.0249	0.01278	0.00208
341	0.07324	0.05093	0.04023	0.02408	0.01215	0.00189
340	0.07222	0.05047	0.03981	0.02401	0.01212	0.00173
339	0.07164	0.05005	0.03941	0.0237	0.01155	0.00124
338	0.07194	0.05042	0.03986	0.02414	0.01194	0.00173
337	0.07224	0.05056	0.04001	0.02431	0.01209	0.0015
336	0.07359	0.05145	0.04071	0.02479	0.01225	0.00196
335	0.07546	0.05295	0.04176	0.02565	0.01304	0.00223
334	0.07822	0.0548	0.04351	0.02644	0.01348	0.00285
333	0.0808	0.0566	0.04497	0.0275	0.01387	0.00285
332	0.0837	0.05878	0.04634	0.02826	0.01426	0.00292
331	0.08664	0.06087	0.0484	0.02951	0.01511	0.00363
330	0.08944	0.06248	0.04955	0.0301	0.01512	0.00306
329	0.09167	0.0643	0.05114	0.03106	0.01563	0.00342
328	0.09408	0.06596	0.05237	0.03203	0.01615	0.00399
327	0.09668	0.0679	0.05352	0.03303	0.01683	0.00435
326	0.09876	0.06939	0.05518	0.03413	0.0175	0.0052
325	0.10127	0.07126	0.05679	0.03497	0.0181	0.0059
324	0.10386	0.0729	0.05779	0.03568	0.01831	0.0054
323	0.10717	0.07558	0.0599	0.03722	0.01919	0.0059
322	0.11054	0.07785	0.06182	0.03824	0.01974	0.00641
321	0.11446	0.08055	0.06405	0.03946	0.02081	0.00652
320	0.11839	0.08336	0.06626	0.04088	0.02146	0.00691
319	0.122	0.08625	0.06871	0.04238	0.02233	0.00748
318	0.1257	0.08846	0.07038	0.04345	0.02281	0.00769
317	0.12884	0.09084	0.07239	0.0447	0.02346	0.0081
316	0.13193	0.09313	0.07406	0.04585	0.02421	0.00903
315	0.13431	0.09475	0.07529	0.04659	0.02464	0.00864
314	0.13684	0.09655	0.0771	0.04779	0.02545	0.00931
313	0.1395	0.09847	0.07858	0.04849	0.026	0.00985
312	0.14174	0.10021	0.07999	0.04918	0.02631	0.00974
311	0.14409	0.10171	0.08106	0.0499	0.02667	0.01019
310	0.14689	0.10352	0.08264	0.05097	0.02733	0.01031
309	0.14957	0.10567	0.08417	0.05195	0.02792	0.01086
308	0.15252	0.10792	0.08555	0.05299	0.02865	0.01104
307	0.1557	0.11013	0.08783	0.05436	0.02938	0.01177
306	0.15853	0.11232	0.08934	0.05525	0.03008	0.0125
305	0.16212	0.11468	0.09134	0.05639	0.03111	0.01268
304	0.16566	0.11743	0.09347	0.05785	0.03187	0.01288
303	0.1695	0.12022	0.0959	0.0593	0.0328	0.01377
302	0.17381	0.12329	0.09844	0.06097	0.03391	0.01457
301	0.17815	0.12633	0.10093	0.06258	0.03467	0.01507
300	0.18264	0.12984	0.10382	0.06431	0.03594	0.01619
299	0.18781	0.1336	0.10686	0.06651	0.0374	0.01722
298	0.19344	0.13791	0.11021	0.06845	0.03874	0.01808
297	0.19918	0.14215	0.11367	0.07063	0.04028	0.01891
296	0.20535	0.14671	0.11756	0.07324	0.04202	0.02027
295	0.21169	0.15145	0.12139	0.07559	0.04337	0.02134
294	0.21799	0.15622	0.12518	0.07788	0.0451	0.0224
293	0.22422	0.16088	0.12882	0.08028	0.04642	0.02322
292	0.23062	0.16588	0.13289	0.08279	0.04828	0.02456
291	0.23675	0.17033	0.13647	0.08508	0.04955	0.02538
290	0.24225	0.17475	0.13996	0.08739	0.05124	0.02695
289	0.24728	0.17847	0.14322	0.0894	0.05262	0.02791
288	0.25215	0.18244	0.14646	0.09161	0.05415	0.02939
287	0.25689	0.18593	0.14945	0.09352	0.05573	0.03047
286	0.26104	0.18938	0.15218	0.09525	0.05685	0.03181
285	0.26489	0.19237	0.15486	0.09703	0.0581	0.03275
284	0.26851	0.19523	0.15734	0.0988	0.05952	0.03418
283	0.27184	0.19795	0.15951	0.10021	0.06039	0.03491
282	0.27476	0.20052	0.16179	0.10161	0.06173	0.03639
281	0.27718	0.20236	0.16325	0.10266	0.06258	0.03687
280	0.27946	0.20427	0.16502	0.10363	0.06346	0.03811
279	0.2815	0.20608	0.16632	0.10488	0.06405	0.03888
278	0.28278	0.20738	0.16767	0.10555	0.06483	0.03991
277	0.28428	0.20859	0.16865	0.10649	0.06569	0.04045
276	0.28555	0.20982	0.16988	0.10715	0.06631	0.04155
275	0.28644	0.21041	0.17048	0.1077	0.06681	0.04201
274	0.2871	0.21135	0.17134	0.10791	0.06731	0.04248
273	0.28744	0.21164	0.17147	0.10841	0.06742	0.04248
272	0.28796	0.21233	0.17221	0.10859	0.06777	0.04328
271	0.28775	0.21199	0.17214	0.10881	0.0682	0.04351
270	0.28723	0.21166	0.17214	0.10874	0.06802	0.04419
269	0.28633	0.21113	0.17174	0.10851	0.06824	0.04436
268	0.28511	0.21043	0.17107	0.10804	0.0682	0.04461
267	0.28347	0.20915	0.17019	0.10743	0.06773	0.04415
266	0.28141	0.20778	0.16933	0.10667	0.06748	0.04435
265	0.27887	0.20591	0.16794	0.1059	0.06692	0.0441
264	0.27588	0.20381	0.16605	0.10455	0.06609	0.04374
263	0.27244	0.2011	0.164	0.10315	0.06522	0.04312
262	0.26836	0.19803	0.16133	0.10149	0.06392	0.04205
261	0.26404	0.19501	0.1588	0.09964	0.06258	0.04068
260	0.25983	0.19181	0.15654	0.098	0.06176	0.04011
259	0.25538	0.18859	0.15389	0.09635	0.06061	0.03956
258	0.25114	0.18535	0.15122	0.09483	0.05992	0.03959
257	0.2465	0.18206	0.14864	0.09308	0.05891	0.03881
256	0.24178	0.17834	0.14568	0.09109	0.05756	0.03753
255	0.23699	0.1746	0.14261	0.08904	0.05595	0.0359
254	0.23229	0.17104	0.13977	0.087	0.05457	0.03464
253	0.22764	0.16752	0.13691	0.08517	0.05345	0.03366
252	0.22353	0.16439	0.1346	0.08376	0.05259	0.0335
251	0.21934	0.16123	0.13193	0.08206	0.05168	0.03322
250	0.21578	0.15817	0.12966	0.08054	0.05074	0.03263
249	0.21213	0.15555	0.12739	0.07899	0.04983	0.03165
248	0.20871	0.15282	0.12525	0.0776	0.04871	0.03097
247	0.20605	0.15066	0.12366	0.07663	0.04834	0.03085
246	0.20316	0.14844	0.12186	0.07551	0.04751	0.03033
245	0.20088	0.14663	0.12055	0.07448	0.047	0.03013
244	0.19875	0.14489	0.11898	0.07368	0.04642	0.02946
243	0.19719	0.14353	0.11816	0.07304	0.04615	0.02946
242	0.19597	0.1425	0.11728	0.07247	0.04595	0.02948
241	0.19526	0.14178	0.11684	0.07237	0.04604	0.02965
240	0.19493	0.14135	0.11663	0.07257	0.0463	0.03005
239	0.19481	0.14116	0.11661	0.07257	0.04651	0.03054
238	0.19537	0.14158	0.11704	0.07291	0.04691	0.0312
237	0.19602	0.14183	0.11747	0.07336	0.04736	0.03186
236	0.19671	0.1423	0.11791	0.07388	0.04789	0.03216
235	0.19808	0.14353	0.11887	0.07461	0.04867	0.03361
234	0.1996	0.14434	0.11995	0.07572	0.04973	0.03457
233	0.2012	0.14572	0.12136	0.07672	0.05081	0.03621
232	0.20307	0.14713	0.12259	0.07795	0.05207	0.03794
231	0.20518	0.14877	0.12422	0.07934	0.0535	0.04016
230	0.20776	0.15078	0.12612	0.081	0.05522	0.04241
229	0.21048	0.15276	0.12814	0.08249	0.05683	0.04424
228	0.21365	0.15534	0.13079	0.08475	0.05887	0.04743
227	0.21695	0.15816	0.13367	0.08726	0.06159	0.05106
226	0.22029	0.1608	0.1365	0.08957	0.06395	0.0553
225	0.22338	0.16319	0.13899	0.09157	0.06653	0.05899
224	0.22654	0.16559	0.14145	0.09351	0.06859	0.0626
223	0.22976	0.16836	0.1446	0.09631	0.07172	0.0685
222	0.23292	0.17135	0.14854	0.10018	0.07677	0.07763
221	0.23556	0.17465	0.15335	0.10467	0.083	0.08949
220	0.23787	0.17787	0.1579	0.10924	0.08873	0.10054
219	0.23906	0.17932	0.16095	0.1119	0.09267	0.10864
218	0.24007	0.17988	0.16265	0.11355	0.09482	0.11286
217	0.24144	0.18128	0.16483	0.11469	0.09568	0.11484
216	0.24283	0.18317	0.16809	0.11664	0.09914	0.12088
215	0.24497	0.18662	0.17327	0.12139	0.10479	0.13322
214	0.24922	0.19149	0.1789	0.12742	0.11419	0.15026
213	0.2564	0.1961	0.1841	0.13216	0.11928	0.16358
212	0.26523	0.20365	0.19197	0.1364	0.12278	0.17155
211	0.2781	0.21187	0.19605	0.14026	0.12595	0.17363
210	0.30193	0.23297	0.21816	0.15661	0.13336	0.18976
209	0.32405	0.24959	0.23692	0.15954	0.13949	0.20572
208	0.34324	0.26161	0.24631	0.17193	0.13885	0.22603
207	0.34577	0.26803	0.23977	0.16934	0.14339	0.22252
206	0.32894	0.25927	0.25083	0.1693	0.13543	0.23926
205	0.30326	0.24988	0.20598	0.14798	0.10897	0.19716
204	0.26033	0.20828	0.16423	0.11571	0.09639	0.22661
203	0.21062	0.14613	0.16552	0.10432	0.08973	0.20432
202	0.17985	0.12199	0.08155	0.05159	0.04909	0.17655
201	0.14926	0.14062	0.09725	0.08395	0.04057	0.25044
200	0.15633	0.10473	0.09668	0.03953	0.0338	0.21034

## Sheet: Fig. 5
Fig. 5d
Cell coverage (%)	Day 1			Day 2			Day4
	Non-porous	Nanoporous		Non-porous	Nanoporous		Non-porous	Nanoporous
#1	7.25	25.46		8.74	38.94		13.52	45.31
#2	4.61	25.34		8.64	33.85		11.8	48.93
#3	6.57	30.31		9.5	38.38		15.32	50.15
Mean	6.14333	27.0367		8.96	37.0567		13.5467	48.13
SD	1.37074	2.83542		0.470319	2.79113		1.76015	2.51722
p value	0.000327			6.71429e-05			4.07669e-05

## Sheet: Supplementary Fig. 1
Supplementary Fig. 1
	Ink Absorbance						Printer's emission spectrum
Wavelength (nm)	Without PI	With Irgacure 819	With DMPAP	With Irgacure 2959			Wavelength (nm)	Normalized spectrum
600	-0.03794	-0.03715	-0.03544	-0.03692			600.2	1.59451e-05
599	-0.03792	-0.03715	-0.03549	-0.0369			599.6	3.95824e-05
598	-0.038	-0.03721	-0.03553	-0.037			599	-7.8731e-05
597	-0.03805	-0.03725	-0.03548	-0.037			598.4	0.000160758
596	-0.03805	-0.0372	-0.03553	-0.037			597.8	-1.50353e-05
595	-0.03807	-0.03722	-0.03551	-0.03701			597.2	0.000156546
594	-0.0381	-0.03727	-0.03555	-0.03704			596.6	4.96687e-06
593	-0.03806	-0.03722	-0.03545	-0.03698			596	4.35807e-05
592	-0.03811	-0.03729	-0.03551	-0.03707			595.4	-2.70688e-05
591	-0.03817	-0.03731	-0.03553	-0.03707			594.8	0.000305644
590	-0.03813	-0.03734	-0.03556	-0.03709			594.2	0.000105843
589	-0.03818	-0.03738	-0.03557	-0.0371			593.6	6.5069e-05
588	-0.03813	-0.03737	-0.03561	-0.03718			593	-0.000214678
587	-0.03821	-0.03744	-0.03557	-0.03715			592.4	-4.0097e-05
586	-0.03826	-0.03746	-0.03567	-0.03726			591.8	8.64991e-05
585	-0.03827	-0.03747	-0.03565	-0.03726			591.2	0.000163806
584	-0.03825	-0.03755	-0.03562	-0.03724			590.6	7.35422e-05
583	-0.03826	-0.03762	-0.03569	-0.03732			590	6.13357e-05
582	-0.03825	-0.03755	-0.03566	-0.03736			589.4	0.000178912
581	-0.03827	-0.03763	-0.03573	-0.03736			588.8	2.40011e-05
580	-0.03827	-0.03764	-0.03567	-0.03742			588.2	9.28076e-05
579	-0.03828	-0.03757	-0.03566	-0.03742			587.6	0.000287515
578	-0.03829	-0.03759	-0.03558	-0.03736			587	0.000186942
577	-0.03829	-0.0376	-0.03561	-0.03738			586.4	-1.32894e-05
576	-0.03834	-0.0377	-0.03565	-0.03748			585.8	8.83312e-05
575	-0.03832	-0.03767	-0.0356	-0.03755			585.2	2.84025e-05
574	-0.0383	-0.03769	-0.03567	-0.0375			584.6	6.89074e-05
573	-0.03825	-0.03773	-0.03558	-0.0374			584	8.83867e-05
572	-0.03833	-0.03773	-0.0356	-0.0375			583.4	9.455e-05
571	-0.03844	-0.03785	-0.03576	-0.0376			582.8	0.000116909
570	-0.03837	-0.03778	-0.03565	-0.03756			582.2	2.72745e-05
569	-0.0384	-0.0379	-0.0358	-0.03761			581.6	-4.20558e-05
568	-0.03838	-0.03779	-0.03563	-0.0375			581	-4.21825e-05
567	-0.03844	-0.0379	-0.03567	-0.03767			580.4	0.000141177
566	-0.03843	-0.03789	-0.03568	-0.03761			579.8	0.000177532
565	-0.03846	-0.03782	-0.03569	-0.03764			579.2	0.000144606
564	-0.03838	-0.03789	-0.03564	-0.03767			578.6	0.000114946
563	-0.03845	-0.03794	-0.03575	-0.03764			578	4.96886e-05
562	-0.03845	-0.03786	-0.03563	-0.03758			577.4	7.5309e-05
561	-0.03843	-0.03788	-0.03566	-0.03764			576.8	-6.69797e-06
560	-0.03841	-0.03785	-0.03561	-0.03766			576.2	0.000117283
559	-0.03853	-0.03794	-0.0357	-0.03778			575.6	0.000178461
558	-0.03853	-0.03793	-0.03576	-0.03772			575	9.22028e-06
557	-0.03855	-0.03795	-0.03572	-0.03774			574.4	-7.77482e-05
556	-0.03852	-0.03795	-0.03569	-0.03774			573.8	1.31134e-05
555	-0.03852	-0.03798	-0.03566	-0.03769			573.2	-4.21193e-06
554	-0.0387	-0.03815	-0.03583	-0.03784			572.6	-0.000207946
553	-0.03859	-0.038	-0.0357	-0.0378			572	-2.60098e-05
552	-0.03863	-0.03812	-0.03569	-0.03784			571.4	0.000121289
551	-0.03859	-0.03802	-0.03569	-0.03782			570.8	0.000132805
550	-0.03874	-0.03814	-0.03577	-0.03786			570.2	-0.000121482
549	-0.0387	-0.03816	-0.0358	-0.03791			569.6	6.82878e-05
548	-0.03874	-0.03812	-0.03576	-0.03786			569	0.000148709
547	-0.0387	-0.03802	-0.03571	-0.03787			568.4	0.000120589
546	-0.03874	-0.03821	-0.03577	-0.038			567.8	7.05234e-05
545	-0.03876	-0.03814	-0.03578	-0.03791			567.2	2.77276e-05
544	-0.03875	-0.03823	-0.03572	-0.03788			566.6	0.000122065
543	-0.0388	-0.03826	-0.03574	-0.03796			566	0.000344221
542	-0.03882	-0.03827	-0.03574	-0.03795			565.4	0.000173402
541	-0.03873	-0.03818	-0.03565	-0.03791			564.8	5.02067e-05
540	-0.03882	-0.03825	-0.03574	-0.03805			564.2	1.1608e-05
539	-0.03888	-0.03828	-0.03574	-0.03806			563.6	-9.51575e-05
538	-0.03893	-0.03837	-0.03575	-0.03809			563	4.93761e-05
537	-0.03887	-0.03832	-0.03573	-0.03812			562.4	3.84848e-05
536	-0.03882	-0.03832	-0.0357	-0.03804			561.8	-0.000216607
535	-0.03892	-0.03839	-0.03578	-0.03818			561.2	6.43375e-05
534	-0.03889	-0.03836	-0.03575	-0.03809			560.6	-2.78624e-05
533	-0.03893	-0.03848	-0.03575	-0.03816			560	7.35487e-05
532	-0.03889	-0.03833	-0.03573	-0.03814			559.4	0.000292002
531	-0.03891	-0.03846	-0.03574	-0.03812			558.8	0.000188908
530	-0.03894	-0.03843	-0.03573	-0.03813			558.2	3.72337e-05
529	-0.03898	-0.03845	-0.03571	-0.03812			557.6	-8.87912e-05
528	-0.03895	-0.03842	-0.03567	-0.03814			557	5.92069e-05
527	-0.03898	-0.03851	-0.0357	-0.03814			556.4	7.50751e-05
526	-0.039	-0.0385	-0.03569	-0.03815			555.8	-8.87051e-06
525	-0.039	-0.03854	-0.03564	-0.0382			555.2	1.19908e-05
524	-0.03897	-0.03851	-0.03564	-0.03823			554.6	7.11448e-05
523	-0.03901	-0.03856	-0.03566	-0.03826			554	0.00012567
522	-0.03903	-0.03862	-0.03566	-0.03824			553.4	0.000164729
521	-0.03909	-0.03861	-0.03569	-0.03829			552.8	0.000439178
520	-0.03905	-0.03863	-0.03559	-0.03825			552.2	0.00027258
519	-0.03905	-0.03856	-0.03551	-0.03826			551.6	-0.000169269
518	-0.03907	-0.03866	-0.03567	-0.03836			551	4.68636e-05
517	-0.03914	-0.03871	-0.0357	-0.03839			550.4	0.000273042
516	-0.03902	-0.03862	-0.03548	-0.0383			549.8	-7.69832e-06
515	-0.03911	-0.03874	-0.03558	-0.03835			549.2	7.15457e-05
514	-0.03911	-0.03867	-0.03561	-0.03837			548.6	0.000332351
513	-0.03922	-0.03879	-0.03562	-0.03845			548	0
512	-0.03909	-0.03871	-0.03548	-0.03836			547.4	1.54167e-05
511	-0.03918	-0.03875	-0.03557	-0.03844			546.8	3.42307e-05
510	-0.0392	-0.0388	-0.03558	-0.03851			546.2	0
509	-0.03915	-0.03876	-0.0355	-0.03841			545.6	2.8733e-05
508	-0.03919	-0.03882	-0.03549	-0.03846			545	0.00027578
507	-0.03919	-0.03882	-0.03547	-0.03853			544.4	0.000107326
506	-0.03922	-0.03886	-0.03548	-0.03852			543.8	2.52903e-05
505	-0.03924	-0.03882	-0.03547	-0.03845			543.2	0.000317514
504	-0.03927	-0.03883	-0.03541	-0.03852			542.6	0.000224909
503	-0.03919	-0.03882	-0.03538	-0.03852			542	0.000103732
502	-0.03926	-0.03895	-0.03539	-0.03855			541.4	0.000288444
501	-0.03927	-0.03888	-0.0354	-0.03864			540.8	6.72254e-05
500	-0.03926	-0.03896	-0.03535	-0.03856			540.2	9.84658e-06
499	-0.0393	-0.03884	-0.03525	-0.03854			539.6	7.49722e-05
498	-0.03927	-0.03894	-0.03523	-0.0386			539	3.84922e-06
497	-0.0392	-0.03893	-0.03526	-0.03854			538.4	4.94592e-05
496	-0.03938	-0.03884	-0.03526	-0.03868			537.8	-1.04691e-05
495	-0.03925	-0.03887	-0.03508	-0.0385			537.2	6.18838e-07
494	-0.03925	-0.03896	-0.03524	-0.03866			536.6	0.000188737
493	-0.03925	-0.03892	-0.03514	-0.03864			536	-0.000187935
492	-0.03929	-0.03888	-0.03511	-0.03865			535.4	-6.34061e-05
491	-0.03934	-0.03896	-0.03505	-0.03871			534.8	0.000227812
490	-0.03932	-0.03903	-0.0351	-0.03879			534.2	0.000120134
489	-0.03939	-0.03893	-0.03504	-0.03874			533.6	-6.5618e-06
488	-0.03928	-0.03886	-0.03497	-0.03873			533	-1.06745e-05
487	-0.03927	-0.03887	-0.03494	-0.03868			532.4	2.04015e-05
486	-0.03933	-0.03882	-0.03485	-0.03873			531.8	0.000143496
485	-0.0394	-0.03889	-0.03487	-0.0388			531.2	9.0031e-05
484	-0.03927	-0.0388	-0.03485	-0.03875			530.6	-8.08791e-05
483	-0.03933	-0.03873	-0.03474	-0.03875			530	9.07725e-05
482	-0.0393	-0.03865	-0.03475	-0.03878			529.4	0.00055194
481	-0.03933	-0.03867	-0.03464	-0.03874			528.8	-2.78128e-05
480	-0.03938	-0.03854	-0.03465	-0.03879			528.2	-2.2013e-05
479	-0.03942	-0.03852	-0.03458	-0.03883			527.6	0.000150379
478	-0.0394	-0.03835	-0.03464	-0.03888			527	-0.000150343
477	-0.03927	-0.03823	-0.0345	-0.0388			526.4	0.000120292
476	-0.03943	-0.03812	-0.03452	-0.03891			525.8	0.000125305
475	-0.0394	-0.03794	-0.0344	-0.03886			525.2	0.000175186
474	-0.03944	-0.03778	-0.03439	-0.03896			524.6	6.24871e-05
473	-0.03945	-0.03748	-0.03436	-0.039			524	6.63441e-05
472	-0.03948	-0.0372	-0.03427	-0.03891			523.4	-0.000118887
471	-0.03943	-0.03686	-0.03433	-0.03904			522.8	0.000152114
470	-0.03945	-0.03636	-0.03422	-0.03894			522.2	0.000259341
469	-0.03941	-0.03573	-0.03411	-0.03894			521.6	0.000326416
468	-0.03948	-0.03512	-0.03418	-0.03904			521	0.000266968
467	-0.03951	-0.03418	-0.03402	-0.03898			520.4	0.000133062
466	-0.03949	-0.03322	-0.03393	-0.03898			519.8	-0.000117729
465	-0.03948	-0.03195	-0.03392	-0.03902			519.2	0.000341253
464	-0.03942	-0.0304	-0.0339	-0.03898			518.6	-4.05201e-06
463	-0.0395	-0.02845	-0.03367	-0.039			518	0.00021963
462	-0.03954	-0.02618	-0.03362	-0.03886			517.4	0.000195789
461	-0.03946	-0.02326	-0.03352	-0.03895			516.8	0.000138931
460	-0.03954	-0.01982	-0.03358	-0.039			516.2	0.000278058
459	-0.03958	-0.0156	-0.03345	-0.03899			515.6	9.01986e-06
458	-0.03962	-0.01059	-0.0334	-0.03902			515	5.29245e-05
457	-0.03969	-0.00418	-0.03342	-0.03905			514.4	0.000320481
456	-0.03955	0.00364	-0.03331	-0.03894			513.8	0.000590517
455	-0.03957	0.01286	-0.03327	-0.03893			513.2	0.000232861
454	-0.03972	0.02408	-0.03312	-0.03896			512.6	2.64149e-05
453	-0.03963	0.03763	-0.03291	-0.03897			512	-4.07258e-05
452	-0.03964	0.054	-0.03293	-0.03897			511.4	0.000168766
451	-0.0394	0.07441	-0.03265	-0.03874			510.8	-0.000332351
450	-0.03948	0.09847	-0.03268	-0.03878			510.2	-0.000232562
449	-0.03959	0.12725	-0.03262	-0.03888			509.6	0.000292504
448	-0.03959	0.16129	-0.0325	-0.03885			509	-3.30879e-06
447	-0.03972	0.20152	-0.03255	-0.03895			508.4	-8.23231e-05
446	-0.03964	0.24935	-0.03242	-0.03888			507.8	0.000362025
445	-0.03976	0.30687	-0.03236	-0.0389			507.2	0.000193015
444	-0.03971	0.37454	-0.03225	-0.03881			506.6	0.000329384
443	-0.03965	0.45363	-0.03215	-0.03882			506	9.30479e-05
442	-0.03972	0.54553	-0.03202	-0.03879			505.4	-0.000259469
441	-0.03977	0.65127	-0.03191	-0.03878			504.8	0.000139841
440	-0.03971	0.77118	-0.0318	-0.03876			504.2	0.00037983
439	-0.03972	0.9092	-0.03174	-0.03871			503.6	0.000409504
438	-0.03986	1.06565	-0.03166	-0.03875			503	0.000236389
437	-0.03978	1.24296	-0.03153	-0.03873			502.4	0.000323449
436	-0.03989	1.43997	-0.03139	-0.0387			501.8	-2.77327e-05
435	-0.0398	1.6508	-0.03124	-0.0385			501.2	2.88727e-05
434	-0.03981	1.87295	-0.03122	-0.03852			500.6	0.000537103
433	-0.03989	2.0975	-0.03117	-0.03856			500	1.71745e-06
432	-0.04	2.30268	-0.03113	-0.03862			499.4	0.000189209
431	-0.04001	2.4696	-0.03101	-0.03849			498.8	0.000344221
430	-0.03997	2.57766	-0.03079	-0.03837			498.2	0.000188358
429	-0.04005	2.63235	-0.03066	-0.03824			497.6	0.00020972
428	-0.04012	2.6647	-0.03054	-0.03835			497	0.000373895
427	-0.0401	2.66944	-0.03038	-0.03823			496.4	0.000197928
426	-0.04016	2.69189	-0.03033	-0.03823			495.8	6.6296e-05
425	-0.04009	2.69444	-0.03002	-0.0381			495.2	0.000108967
424	-0.04019	2.68378	-0.03011	-0.03799			494.6	0.000208137
423	-0.04007	2.69928	-0.02981	-0.03778			494	8.70775e-05
422	-0.04013	2.68863	-0.02966	-0.0378			493.4	2.26817e-05
421	-0.04013	2.68093	-0.02943	-0.03757			492.8	0.000191715
420	-0.04017	2.66113	-0.02936	-0.03767			492.2	-0.000209808
419	-0.04016	2.66351	-0.02922	-0.03747			491.6	0.000118554
418	-0.04013	2.65618	-0.02904	-0.03733			491	0.000495559
417	-0.04019	2.66091	-0.02887	-0.03723			490.4	0.000590517
416	-0.04024	2.66077	-0.02875	-0.03706			489.8	0.000270242
415	-0.04025	2.65352	-0.02855	-0.03687			489.2	1.43274e-05
414	-0.04022	2.65342	-0.02838	-0.03673			488.6	0.000270682
413	-0.0403	2.65098	-0.0281	-0.03637			488	0.000239622
412	-0.04025	2.64388	-0.02796	-0.03599			487.4	2.44691e-05
411	-0.04024	2.63474	-0.02758	-0.03562			486.8	1.78837e-05
410	-0.04031	2.63686	-0.02758	-0.03526			486.2	4.51374e-05
409	-0.04033	2.63457	-0.02732	-0.03468			485.6	0.000240842
408	-0.04032	2.63235	-0.02707	-0.03404			485	0.000445113
407	-0.04044	2.6322	-0.02683	-0.03343			484.4	0.000590517
406	-0.04046	2.62546	-0.02653	-0.03263			483.8	0.000548973
405	-0.04047	2.62317	-0.02633	-0.03159			483.2	0.000664702
404	-0.04039	2.61873	-0.02596	-0.03039			482.6	0.000174745
403	-0.04042	2.6121	-0.02581	-0.0289			482	0.000120101
402	-0.04048	2.61427	-0.02522	-0.02701			481.4	0.000314547
401	-0.04045	2.60344	-0.02506	-0.02457			480.8	0.000350156
400	-0.04048	2.60561	-0.02436	-0.02117			480.2	0.000640963
399	-0.04043	2.59717	-0.02393	-0.01684			479.6	0.000394667
398	-0.04042	2.59088	-0.02359	-0.01104			479	0.000373895
397	-0.04035	2.59303	-0.02284	-0.00301			478.4	0.000584582
396	-0.04031	2.58285	-0.0224	0.0081			477.8	0.000510396
395	-0.0403	2.57495	-0.02157	0.02354			477.2	0.000412471
394	-0.04031	2.57487	-0.0207	0.04516			476.6	0.000178739
393	-0.04041	2.5748	-0.01977	0.07552			476	0.000244576
392	-0.04023	2.56699	-0.01842	0.11715			475.4	0.000276341
391	-0.04021	2.5612	-0.01702	0.17128			474.8	0.000611289
390	-0.04033	2.55537	-0.01543	0.2393			474.2	0.000821976
389	-0.04019	2.54977	-0.01346	0.32372			473.6	0.000620191
388	-0.04016	2.54972	-0.01127	0.42787			473	0.000465885
387	-0.04013	2.53491	-0.00844	0.55717			472.4	0.000456983
386	-0.04013	2.53484	-0.00512	0.71276			471.8	0.00037983
385	-0.04004	2.52057	-0.00113	0.89404			471.2	0.000424341
384	-0.03996	2.52058	0.0036	1.09959			470.6	0.000353123
383	-0.03962	2.77197	0.01005	1.34943			470	0.000474787
382	-0.03985	3.30668	0.01663	1.62345			469.4	0.000768562
381	-0.03967	3.29602	0.02506	1.90307			468.8	0.000724051
380	-0.03949	3.06138	0.03531	2.19938			468.2	0.000777464
379	-0.03932	3.13276	0.0467	2.47561			467.6	0.000792301
378	-0.03962	3.27394	0.06116	2.69991			467	0.000887259
377	-0.03902	3.21804	0.07942	2.92579			466.4	0.000816041
376	-0.03904	3.26326	0.10196	3.04724			465.8	0.00094364
375	-0.03868	3.23519	0.13173	3.09036			465.2	0.0011
374	-0.03871	3.25319	0.16894	3.08343			464.6	0.00122
373	-0.03836	3.15971	0.21494	3.24349			464	0.00145
372	-0.03821	3.33538	0.27102	3.15174			463.4	0.00142
371	-0.03783	3.19862	0.33814	3.06337			462.8	0.00128
370	-0.03743	3.28081	0.42061	3.15085			462.2	0.00135
369	-0.03723	3.0942	0.51662	3.16555			461.6	0.00148
368	-0.03669	3.22343	0.62906	3.18935			461	0.0016
367	-0.03642	3.24103	0.75667	3.19712			460.4	0.0018
366	-0.03609	3.25958	0.89802	3.13464			459.8	0.00152
365	-0.03548	3.20516	1.05642	3.13458			459.2	0.0016
364	-0.03511	3.17998	1.23295	3.1565			458.6	0.00178
363	-0.03447	3.15641	1.42671	3.08621			458	0.00187
362	-0.03381	3.12682	1.63707	3.17975			457.4	0.00207
361	-0.03318	3.16362	1.84885	3.17144			456.8	0.00235
360	-0.0324	3.14825	2.06042	3.07917			456.2	0.00227
359	-0.03198	3.15559	2.27799	3.16327			455.6	0.00254
358	-0.03109	3.35491	2.45943	3.17882			455	0.00266
357	-0.03024	3.14028	2.67309	3.20357			454.4	0.00268
356	-0.02948	3.20349	2.79711	3.08498			453.8	0.00295
355	-0.02858	3.19471	2.86932	3.0978			453.2	0.00343
354	-0.02753	3.20308	2.92388	3.11131			452.6	0.00378
353	-0.0266	3.1468	3.00174	3.23813			452	0.00373
352	-0.0253	3.27648	2.97545	3.11755			451.4	0.00423
351	-0.02404	3.2468	2.98014	3.11717			450.8	0.00441
350	-0.02275	3.20177	2.99026	3.12401			450.2	0.00463
349	-0.02152	3.15295	3.08275	3.11643			449.6	0.00486
348	-0.02033	3.19233	3.0391	3.123			449	0.00507
347	-0.0191	3.12252	2.93472	3.0883			448.4	0.00546
346	-0.01764	3.15132	2.96271	3.10101			447.8	0.0062
345	-0.01615	3.19052	3.03146	3.06143			447.2	0.00655
344	-0.01506	3.11316	3.02474	3.0667			446.6	0.00689
343	-0.01314	3.09194	2.97544	3.09868			446	0.00775
342	-0.01157	3.17156	3.01747	3.15577			445.4	0.00796
341	-0.00972	3.16272	2.9537	3.05183			444.8	0.00832
340	-0.00774	3.14641	2.96277	3.06344			444.2	0.00888
339	-0.00556	3.10211	2.93296	2.91022			443.6	0.00996
338	-0.00374	3.15988	2.84334	3.1221			443	0.01101
337	-0.00131	3.07325	2.92619	3.12117			442.4	0.01184
336	0.00114	3.09212	3.00068	3.02907			441.8	0.01253
335	0.00375	3.0462	3.02823	3.09812			441.2	0.01349
334	0.00721	3.12568	2.89654	2.87535			440.6	0.01483
333	0.01102	3.0263	2.95105	3.0263			440	0.01607
332	0.0153	3.40324	3.06209	3.2225			439.4	0.01773
331	0.02036	2.98023	2.84097	2.99642			438.8	0.01936
330	0.02537	2.96339	3.00632	2.96339			438.2	0.02086
329	0.03141	3.16754	3.02258	2.92803			437.6	0.02262
328	0.03868	3.12748	2.80455	3.00442			437	0.02474
327	0.04732	3.0702	2.86855	3.03848			436.4	0.02699
326	0.05791	3.41023	3.04225	3.06781			435.8	0.02943
325	0.06896	3.39473	3.11524	3.14573			435.2	0.03164
324	0.08246	3.4083	3.07924	3.15302			434.6	0.03392
323	0.09741	3.15987	3.09176	3.17658			434	0.03667
322	0.11482	3.22021	2.96389	3.12709			433.4	0.03921
321	0.1354	3.20051	3.17418	3.15747			432.8	0.04196
320	0.15935	3.19049	2.94116	3.13249			432.2	0.04422
319	0.1861	3.2775	3.18059	3.06665			431.6	0.04717
318	0.21699	3.41604	2.98634	3.21568			431	0.05006
317	0.25243	3.29739	3.07783	3.28611			430.4	0.05398
316	0.29357	3.24232	3.11236	3.08339			429.8	0.05843
315	0.34287	3.23092	3.01105	3.18418			429.2	0.06225
314	0.40289	3.21961	3.16526	3.14855			428.6	0.06635
313	0.47634	3.29159	3.20861	3.12318			428	0.07197
312	0.56683	3.31375	3.0992	3.15405			427.4	0.07873
311	0.67636	3.50678	3.24526	3.13612			426.8	0.08655
310	0.81027	3.40447	3.09601	3.17667			426.2	0.096
309	0.9719	3.23175	3.11703	3.19312			425.6	0.10682
308	1.15884	3.24025	3.05059	3.1475			425	0.11835
307	1.35231	3.31772	3.20857	3.13751			424.4	0.13039
306	1.54075	3.44488	3.17861	3.15228			423.8	0.14222
305	1.71544	3.32635	3.06543	3.24504			423.2	0.15465
304	1.86554	3.32396	3.24265	3.39304			422.6	0.16835
303	2.00263	3.34813	3.20007	3.20983			422	0.18291
302	2.13172	3.38866	3.11866	3.14349			421.4	0.19838
301	2.23139	3.40123	3.21492	3.29209			420.8	0.21442
300	2.34509	3.52393	3.05376	3.31467			420.2	0.23122
							419.6	0.24914
							419	0.26818
							418.4	0.28868
							417.8	0.31011
							417.2	0.33442
							416.6	0.36013
							416	0.39004
							415.4	0.42272
							414.8	0.46087
							414.2	0.50188
							413.6	0.54743
							413	0.59626
							412.4	0.64843
							411.8	0.70184
							411.2	0.75732
							410.6	0.80893
							410	0.8576
							409.4	0.90099
							408.8	0.93672
							408.2	0.96528
							407.6	0.98532
							407	0.99699
							406.4	1
							405.8	0.9924
							405.2	0.9746
							404.6	0.94668
							404	0.89996
							403.4	0.83594
							402.8	0.75224
							402.2	0.64863
							401.6	0.5316
							401	0.41666
							400.4	0.30978
							399.8	0.22217
							399.2	0.15467
							398.6	0.10904
							398	0.07728
							397.4	0.05822
							396.8	0.04577
							396.2	0.03892
							395.6	0.0342
							395	0.03216
							394.4	0.03004
							393.8	0.02907
							393.2	0.027
							392.6	0.02627
							392	0.02538
							391.4	0.02367
							390.8	0.02203
							390.2	0.02142
							389.6	0.01977
							389	0.01842
							388.4	0.01606
							387.8	0.01495
							387.2	0.01396
							386.6	0.01195
							386	0.01129
							385.4	0.00982
							384.8	0.00893
							384.2	0.00753
							383.6	0.00676
							383	0.00551
							382.4	0.00558
							381.8	0.00427
							381.2	0.00386
							380.6	0.00369
							380	0.00306
							379.4	0.00321
							378.8	0.00294
							378.2	0.00275
							377.6	0.00286
							377	0.00258
							376.4	0.00204
							375.8	0.00156
							375.2	0.00219
							374.6	0.00224
							374	0.00199
							373.4	0.00169
							372.8	0.00147
							372.2	0.00141
							371.6	0.00139
							371	0.00166
							370.4	0.00163
							369.8	0.00169
							369.2	0.00144
							368.6	0.00139
							368	0.00102
							367.4	0.000985184
							366.8	0.00127
							366.2	0.00118
							365.6	0.00115
							365	0.000649865
							364.4	0.00119
							363.8	0.00152
							363.2	0.000869454
							362.6	0.000403569
							362	0.000691409
							361.4	0.000946607
							360.8	0.00066767
							360.2	0.001
							359.6	0.00129
							359	0.000913966
							358.4	0.000842747
							357.8	0.000382797
							357.2	0.000477755
							356.6	0.000581614
							356	0.000584582
							355.4	0.000332351
							354.8	0.000296742
							354.2	0.00122
							353.6	0.000884291
							353	0.000412471
							352.4	0.000480722
							351.8	0.000629093
							351.2	0.000133612
							350.6	0.00119
							350	0.00045995
							349.4	0.000311579
							348.8	0.000709214
							348.2	0.00012039
							347.6	0.000208204
							347	0.000813073
							346.4	0.00113
							345.8	0.000581614
							345.2	0.000305644
							344.6	0.000673604
							344	0.00148
							343.4	0.000807138
							342.8	0.00106
							342.2	0.000798236
							341.6	0.000854617
							341	0.00134
							340.4	0.000872422
							339.8	0.000964412
							339.2	0.00163
							338.6	0.00118
							338	-0.000569745
							337.4	0.00111
							336.8	0.000126621
							336.2	2.21859e-05
							335.6	0.000899128
							335	0.000614256
							334.4	0.000451048
							333.8	7.66755e-05
							333.2	0.000958477
							332.6	0.000241339
							332	-0.000193014
							331.4	0.000197521
							330.8	0.00139
							330.2	0.000646898
							329.6	0.00085165
							329	0.000124661
							328.4	0.000587549
							327.8	0.000175683
							327.2	9.11123e-05
							326.6	-7.09875e-05
							326	0.00011883
							325.4	0.000198233
							324.8	-0.000347188
							324.2	0.000167283
							323.6	0.000869454
							323	0.00093177
							322.4	-0.000412471
							321.8	0.000256723
							321.2	0.00019382
							320.6	-0.000611289
							320	0.000154937
							319.4	0.000243207
							318.8	8.0407e-05
							318.2	0.000513364
							317.6	0.000958477
							317	0.000584582
							316.4	0.000286549
							315.8	7.81355e-05
							315.2	-0.000100991
							314.6	0.000477755
							314	0.000872422
							313.4	0.000323449
							312.8	1.46102e-05
							312.2	0.000344221
							311.6	0.000765595
							311	0.000804171
							310.4	0.000362025
							309.8	0.00073592
							309.2	-2.16886e-05
							308.6	-0.000254586
							308	0.000640963
							307.4	-0.00194
							306.8	0.000262193
							306.2	0.00011968
							305.6	7.97895e-05
							305	0.000274162
							304.4	-0.00339
							303.8	0.000525233
							303.2	-0.000587549
							302.6	-0.000256286
							302	-0.000753725
							301.4	-0.000350156
							300.8	0.000744823
							300.2	0.000347188

## Sheet: Supplementary Fig. 2 
Supplementary Fig. 2b
cyc/dec 100:0							cyc/dec 80:20							cyc/dec 60:40							cyc/dec 40:60							cyc/dec 20:80							cyc/dec 0:100
Porogen content (wt%)	Transmittance (%)						Porogen content (wt%)	Transmittance (%)						Porogen content (wt%)	Transmittance (%)						Porogen content (wt%)	Transmittance (%)						Porogen content (wt%)	Transmittance (%)						Porogen content (wt%)	Transmittance (%)
	#1	#2	#3	Mean	SD			#1	#2	#3	Mean	SD			#1	#2	#3	Mean	SD			#1	#2	#3	Mean	SD			#1	#2	#3	Mean	SD			#1	#2	#3	Mean	SD
0	100.3	100.2	100.5	100.333	0.152753		0	100.3	100.2	100.5	100.333	0.152753		0	100.3	100.2	100.5	100.333	0.152753		0	100.3	100.2	100.5	100.333	0.152753		0	100.3	100.2	100.5	100.333	0.152753		0	100.3	100.2	100.5	100.333	0.152753
10	100.3	100.7	100.4	100.467	0.208167		10	100.1	100.6	100.4	100.367	0.251661		10	100.1	100.6	100.2	100.3	0.264575		10	100.6	100.1	100.3	100.333	0.251661		10	100.1	100	99.8	99.9667	0.152753		10	100.1	99.9	100.4	100.133	0.251661
20	100.4	99.7	100.2	100.1	0.360555		20	99.8	100.3	100.2	100.1	0.264575		20	100.3	100.3	99.6	100.067	0.404145		20	99.7	99.6	100.1	99.8	0.264575		20	98.9	98.3	99.3	98.8333	0.503322		15	100.4	100.1	99.8	100.1	0.3
30	100.8	100.2	100.3	100.433	0.321455		30	100.3	99.9	100.1	100.1	0.2		30	98.8	99.1	99.3	99.0667	0.251661		25	99.2	98.9	99.7	99.2667	0.404145		25	22.9	25.1	21.5	23.1667	1.81475		20	72.1	75.2	73	73.4333	1.59478
40	100.3	99.9	100.2	100.133	0.208167		35	99.8	100.1	100.2	100.033	0.208167		35	25.4	27.2	22.6	25.0667	2.31805		30	4.3	5.5	4.2	4.66667	0.723418		30	1.4	2	1.5	1.63333	0.321455		25	6.6	5.8	7.4	6.6	0.8
45	99.7	99.5	99.4	99.5333	0.152753		40	74.5	73.2	71.6	73.1	1.45258		40	8.8	7.8	8.3	8.3	0.5		35	1.1	1.1	0.8	1	0.173205		40	0.11	0.19	0.23	0.176667	0.061101		30	0.21	0.24	0.26	0.236667	0.0251661
50	82.5	84.3	79.9	82.2333	2.21209		45	28.2	25.6	26.6	26.8	1.31149		50	1.1	0.9	0.7	0.9	0.2		40	0.13	0.11	0.19	0.143333	0.0416333		50	0.25	0.3	0.11	0.22	0.0984886		40	0.18	0.11	0.07	0.12	0.0556776
55	57.9	59.1	60.7	59.2333	1.40475		50	10.6	10.3	9.5	10.1333	0.568624		60	0.16	0.18	0.21	0.183333	0.0251661		50	0.2	0.17	0.15	0.173333	0.0251661		60	0.22	0.08	0.13	0.143333	0.070946		50	0.11	0.24	0.15	0.166667	0.0665833
60	31.4	31.5	34.2	32.3667	1.5885		55	1.3	1.5	1	1.26667	0.251661		70	0.23	0.14	0.24	0.203333	0.0550757		60	0.19	0.27	0.26	0.24	0.043589		70	0.11	0.17	0.12	0.133333	0.0321455		60	0.21	0.13	0.11	0.15	0.052915
65	5.2	4.7	4.1	4.66667	0.550757		60	0.52	0.61	0.49	0.54	0.06245		80	0.11	0.12	0.15	0.126667	0.0208167		70	0.15	0.11	0.3	0.186667	0.100167		80	0.15	0.27	0.21	0.21	0.06		70	0.14	0.26	0.19	0.196667	0.0602771
70	1.2	1.7	1.4	1.43333	0.251661		70	0.27	0.18	0.24	0.23	0.0458258		90	0.13	0.1	0.11	0.113333	0.0152753		80	0.2	0.12	0.14	0.153333	0.0416333		90	0.09	0.12	0.09	0.1	0.0173205		80	0.08	0.11	0.13	0.106667	0.0251661
75	0.82	0.79	0.61	0.74	0.113578		80	0.19	0.2	0.11	0.166667	0.0493288									90	0.08	0.15	0.09	0.106667	0.0378594									90	0.15	0.11	0.16	0.14	0.0264575
80	0.51	0.45	0.61	0.523333	0.080829		90	0.11	0.13	0.15	0.13	0.02
90	0.21	0.25	0.13	0.196667	0.061101

## Sheet: Supplementary Fig. 3
Supplementary Fig. 3
Porogen content (wt%)	Density (g/cm3)					Compressive strength (MPa)
	#1	#2	#3	Mean	SD		#1	#2	#3	Mean	SD
40	1.05614	1.02276	0.985011	1.0213	0.0355884		95.2029	99.4163	106.257	100.292	5.57898
50	0.83006	0.799975	0.81919	0.816408	0.0152344		42.5096	39.9734	38.5165	40.3332	2.0207
60	0.606445	0.599837	0.554442	0.586908	0.0283098		15.9626	16.0583	15.8431	15.9547	0.107845
70	0.381505	0.392184	0.363564	0.379084	0.0144625		3.06044	2.87399	3.10562	3.01335	0.122784
80	0.253396	0.262139	0.262255	0.259264	0.00508136		0.873343	0.919757	0.858908	0.884003	0.0317939

## Sheet: Supplementary Fig. 4
Supplementary Fig. 4c
Design Diameter (μm）	Variance （%)
	#1	#2	#3	Mean	SD
500	-10.5556	-9.31507	-9.58904	-9.81989	0.651667
400	-11.8056	-10.6164	-10.6164	-11.0128	0.686537
350	-12.2222	-12.3288	-11.1546	-11.9019	0.649338
300	-11.1111	-10.9589	-9.58904	-10.553	0.838291
250	-8.66667	-8.49315	-10.137	-9.09893	0.903156
200	-10.2778	-10.9589	-9.58904	-10.2752	0.684935
150	-10.7407	-9.58904	-9.58904	-9.97294	0.664934
100	-12.2222	-10.9589	-10.9589	-11.38	0.729377

## Sheet: Supplementary Fig. 5
Supplementary Fig. 5a
Non-porous			Nanoporous			Hierarchically porous
Compressive strain (%)	Compressive strength (Mpa)		Compressive strain (%)	Compressive strength (Mpa)		Compressive strain (%)	Compressive strength (Mpa)
0.00192	0.05994		0.02285	0.00386		0.03129	0.01978
0.02683	0.06575		0.05028	0.00573		0.04776	0.02121
0.05174	0.06909		0.06856	0.0073		0.05764	0.02208
0.06132	0.06855		0.0937	0.00953		0.07576	0.0237
0.08048	0.07117		0.11198	0.01156		0.09058	0.02492
0.09772	0.07268		0.13483	0.01418		0.10705	0.02648
0.11688	0.07462		0.15997	0.01803		0.12187	0.0281
0.13413	0.07618		0.17597	0.02008		0.13505	0.02939
0.15137	0.07838		0.19882	0.02378		0.15316	0.03129
0.17053	0.08011		0.21939	0.02765		0.16634	0.03303
0.18778	0.08228		0.23767	0.03239		0.18281	0.03497
0.20694	0.08375		0.26281	0.04004		0.19598	0.03708
0.22419	0.08519		0.28337	0.04625		0.21245	0.03955
0.2376	0.08715		0.30394	0.05251		0.22892	0.04253
0.25676	0.08881		0.32679	0.06202		0.25033	0.04652
0.27975	0.09088		0.34736	0.07001		0.26186	0.04869
0.297	0.09252		0.37021	0.07977		0.27833	0.05202
0.31616	0.09512		0.39078	0.09061		0.29809	0.05556
0.3334	0.09536		0.40906	0.10118		0.30962	0.05823
0.35257	0.09872		0.4342	0.11521		0.32773	0.06256
0.37173	0.10065		0.46163	0.13219		0.34091	0.06599
0.38706	0.10269		0.47762	0.14023		0.35573	0.07007
0.40622	0.10632		0.50505	0.15783		0.37055	0.07345
0.42538	0.11009		0.52104	0.17009		0.38538	0.07717
0.44262	0.11278		0.5439	0.18677		0.40185	0.08237
0.45987	0.11593		0.56903	0.20707		0.41667	0.08715
0.47711	0.1181		0.58732	0.22135		0.43314	0.09227
0.49627	0.123		0.60788	0.24034		0.44631	0.09655
0.51352	0.12686		0.62845	0.25952		0.46278	0.10221
0.53268	0.13034		0.6513	0.27942		0.47925	0.10801
0.54993	0.13476		0.67187	0.29921		0.49078	0.11211
0.56525	0.13759		0.69015	0.31572		0.50725	0.11904
0.58442	0.14445		0.71529	0.34276		0.52536	0.12604
0.59974	0.1481		0.73814	0.36762		0.54348	0.1335
0.61891	0.15472		0.75871	0.38985		0.5583	0.13976
0.63998	0.16405		0.77699	0.41205		0.57477	0.14732
0.66106	0.17364		0.79985	0.43841		0.58959	0.15431
0.68022	0.17817		0.8227	0.46559		0.60606	0.16335
0.69555	0.18556		0.84555	0.49304		0.61924	0.16979
0.71663	0.1961		0.86612	0.52118		0.63571	0.17797
0.73196	0.20161		0.88897	0.55264		0.65218	0.1884
0.75112	0.21215		0.90954	0.58102		0.667	0.19575
0.76836	0.22093		0.93011	0.61024		0.68182	0.20489
0.78752	0.23357		0.95296	0.64091		0.69664	0.21409
0.80285	0.24127		0.97581	0.6769		0.70982	0.22144
0.82201	0.25436		0.99867	0.70872		0.72793	0.23266
0.83926	0.26631		1.01695	0.73671		0.74276	0.24271
0.85459	0.27607		1.03751	0.76917		0.75923	0.25265
0.87375	0.29139		1.05808	0.80699		0.7724	0.26108
0.89291	0.3018		1.08094	0.84532		0.78887	0.27229
0.90824	0.31466		1.10379	0.88221		0.80204	0.28162
0.92932	0.33551		1.12207	0.91486		0.81687	0.29079
0.94656	0.3471		1.14492	0.95429		0.83663	0.30566
0.95997	0.35993		1.16778	0.99685		0.8531	0.31762
0.98297	0.38905		1.19063	1.03411		0.86957	0.33043
1.00213	0.40951		1.20891	1.06765		0.88604	0.34178
1.02321	0.43002		1.22948	1.10577		0.90086	0.35268
1.04045	0.45187		1.25233	1.15101		0.91568	0.36456
1.05961	0.47009		1.27518	1.19409		0.9338	0.37927
1.07494	0.48737		1.29804	1.23817		0.94533	0.38799
1.0941	0.51596		1.32774	1.29127		0.96179	0.402
1.11135	0.53977		1.34146	1.31683		0.97662	0.41397
1.12859	0.56516		1.36659	1.36425		0.99144	0.42696
1.14584	0.59355		1.38488	1.4029		1.00791	0.43985
1.165	0.62385		1.40773	1.4534		1.02273	0.45257
1.18224	0.65651		1.4283	1.49535		1.0392	0.46578
1.2014	0.69103		1.44886	1.53653		1.05402	0.47745
1.21865	0.72509		1.46943	1.58186		1.0672	0.48971
1.23398	0.75576		1.49	1.62525		1.08531	0.50366
1.25506	0.80668		1.50828	1.66744		1.09849	0.51515
1.2723	0.84141		1.53342	1.72295		1.11331	0.52928
1.28763	0.87993		1.5517	1.76373		1.13143	0.54541
1.30487	0.91871		1.57684	1.82037		1.1479	0.55941
1.32212	0.9742		1.59741	1.86676		1.16436	0.57512
1.3432	1.04498		1.61569	1.90484		1.18248	0.59125
1.36044	1.08549		1.64083	1.96742		1.19401	0.60004
1.37577	1.12059		1.65911	2.00524		1.20883	0.61396
1.39685	1.19203		1.68882	2.07572		1.22859	0.63081
1.41218	1.23163		1.7071	2.12633		1.24177	0.6417
1.43325	1.30059		1.73224	2.18568		1.25659	0.65618
1.44858	1.34754		1.75509	2.2322		1.27141	0.67066
1.46966	1.42627		1.77109	2.27621		1.28788	0.68525
1.48499	1.46917		1.79394	2.3306		1.30271	0.69946
1.50223	1.53368		1.81679	2.38448		1.31917	0.71416
1.51756	1.59272		1.83736	2.42802		1.33235	0.72592
1.53672	1.6714		1.85793	2.48015		1.34882	0.74228
1.55589	1.74652		1.8785	2.52865		1.36364	0.75545
1.57313	1.81115		1.89906	2.5804		1.37846	0.76979
1.59229	1.89496		1.92192	2.63758		1.39329	0.7835
1.60954	1.96274		1.9402	2.68203		1.40975	0.80014
1.62487	2.0293		1.96534	2.74356		1.42458	0.81252
1.64211	2.1096		1.98819	2.80002		1.44269	0.83135
1.66127	2.2018		2.00876	2.85163		1.45916	0.84701
1.68235	2.30437		2.02704	2.89541		1.48057	0.86828
1.70151	2.40329		2.04989	2.95703		1.49045	0.87703
1.72259	2.5134		2.06817	3.00567		1.50527	0.89098
1.73792	2.58314		2.0956	3.07343		1.52339	0.90908
1.75516	2.66685		2.11616	3.12981		1.53657	0.92013
1.77432	2.76575		2.1413	3.19962		1.55139	0.93459
1.79348	2.86942		2.16416	3.25093		1.5695	0.95155
1.80881	2.95427		2.18244	3.29341		1.58268	0.96403
1.82797	3.0573		2.20301	3.35327		1.5975	0.97728
1.84522	3.16054		2.22814	3.41759		1.61232	0.99208
1.86438	3.26674		2.24643	3.46244		1.62879	1.00759
1.88163	3.36491		2.26699	3.51603		1.64197	1.01993
1.89887	3.47458		2.28985	3.57101		1.66008	1.03532
1.91612	3.57969		2.31041	3.62628		1.67161	1.04546
1.93528	3.70003		2.33098	3.67735		1.68973	1.06308
1.95444	3.80825		2.35155	3.73735		1.70455	1.07586
1.96977	3.8977		2.3744	3.8024		1.72102	1.09182
1.98893	4.02443		2.39268	3.84951		1.73584	1.10623
2.00426	4.11524		2.41782	3.9159		1.75396	1.12461
2.02342	4.2557		2.43382	3.96215		1.77207	1.1413
2.0445	4.38947		2.45439	4.01483		1.78525	1.15106
2.05791	4.47108		2.47495	4.07133		1.80337	1.16864
2.07707	4.60651		2.50238	4.14256		1.81654	1.17982
2.09623	4.72233		2.52294	4.20079		1.83466	1.19718
2.10964	4.82157		2.54351	4.25885		1.84619	1.2059
2.13264	4.96785		2.56636	4.31383		1.86265	1.21994
2.14797	5.06235		2.58465	4.36022		1.87748	1.23385
2.16521	5.18084		2.60521	4.41652		1.8923	1.24788
2.18437	5.31435		2.62807	4.47472		1.90877	1.26166
2.20353	5.43657		2.64863	4.53597		1.92524	1.2756
2.21886	5.53503		2.67149	4.59743		1.94006	1.28832
2.23419	5.63748		2.69205	4.6446		1.95488	1.30129
2.25527	5.78822		2.71262	4.70597		1.96806	1.31151
2.27251	5.91543		2.73319	4.75928		1.98617	1.32641
2.29167	6.0345		2.75604	4.82328		1.9977	1.3349
2.307	6.13481		2.77661	4.8794		2.01417	1.34875
2.32425	6.26536		2.79489	4.92436		2.03229	1.36586
2.34341	6.38519		2.82003	4.99134		2.04875	1.3812
2.36065	6.52017		2.8406	5.04731		2.06687	1.39715
2.38173	6.67038		2.86116	5.09787		2.08169	1.40866
2.40089	6.80342		2.88402	5.1547		2.09652	1.42122
2.42389	6.96763		2.90687	5.21773		2.11134	1.43241
2.43921	7.07797		2.92515	5.27125		2.1311	1.44765
2.45454	7.18399		2.94572	5.32565		2.14263	1.45529
2.47179	7.31475		2.97086	5.38597		2.1591	1.47094
2.49095	7.44187		2.98685	5.43268		2.17227	1.48035
2.51203	7.58787		3.00971	5.49788		2.1871	1.49134
2.52736	7.692		3.03027	5.554		2.20356	1.50541
2.5446	7.81471		3.05084	5.60261		2.22003	1.51729
2.56185	7.93061		3.07141	5.65957		2.23321	1.52814
2.58101	8.07212		3.09198	5.71439		2.24968	1.54065
2.59825	8.20858		3.11483	5.77294		2.2645	1.55029
2.6155	8.33498		3.13768	5.82919		2.28097	1.56194
2.63466	8.46388		3.15825	5.8868		2.29414	1.57071
2.64999	8.56417		3.17882	5.93885		2.31061	1.58501
2.66915	8.70152		3.19939	5.99878		2.32708	1.5977
2.68639	8.82652		3.22224	6.06465		2.34355	1.61132
2.70172	8.93338		3.24281	6.12183		2.36331	1.62652
2.7228	9.1065		3.26566	6.17501		2.37649	1.63297
2.74579	9.28014		3.28851	6.2423		2.39461	1.64713
2.75537	9.33827		3.30908	6.29491		2.40613	1.65392
2.77454	9.49415		3.32508	6.34519		2.4226	1.66688
2.7937	9.62019		3.34793	6.40603		2.43907	1.67769
2.81286	9.75572		3.37078	6.47334		2.45389	1.68649
2.82819	9.86805		3.38906	6.51988		2.46872	1.69713
2.84543	9.99348		3.41192	6.58129		2.48354	1.70835
2.86459	10.1303		3.43248	6.63637		2.50001	1.71973
2.88184	10.2508		3.45305	6.68906		2.51483	1.73006
2.89908	10.3736		3.47362	6.7453		2.52965	1.74111
2.91824	10.5096		3.49647	6.8025		2.54283	1.74816
2.93549	10.6325		3.51704	6.8582		2.56094	1.7616
2.95273	10.7611		3.53989	6.91294		2.57577	1.77117
2.9719	10.8922		3.56046	6.96636		2.59059	1.77826
2.99106	11.029		3.58103	7.02066		2.60376	1.78797
3.0083	11.1532		3.60159	7.07971		2.62188	1.80129
3.02363	11.2582		3.62445	7.13853		2.64164	1.81615
3.04088	11.3718		3.6473	7.19252		2.65482	1.82381
3.06004	11.5207		3.66558	7.23363		2.67623	1.839
3.0792	11.6508		3.68843	7.29396		2.68611	1.84042
3.09453	11.775		3.71129	7.35292		2.70422	1.85305
3.10986	11.8867		3.72728	7.39599		2.7174	1.86007
3.12327	11.9703		3.75014	7.46236		2.73222	1.86843
3.14435	12.1351		3.77299	7.51669		2.74869	1.87921
3.15776	12.229		3.79356	7.56826		2.76351	1.88825
3.17884	12.3849		3.81412	7.61564		2.77834	1.89804
3.19608	12.498		3.83469	7.66608		2.79316	1.90746
3.21333	12.6168		3.85983	7.73178		2.80963	1.91806
3.23057	12.7359		3.87811	7.77109		2.8261	1.92867
3.2459	12.8461		3.89868	7.82228		2.84092	1.93756
3.26698	13.0054		3.92153	7.87447		2.85409	1.94425
3.28614	13.1362		3.9421	7.92676		2.87221	1.95605
3.30338	13.2601		3.96267	7.98091		2.88374	1.96154
3.32254	13.3883		3.98323	8.023		2.89856	1.97049
3.33979	13.5075		4.0038	8.07421		2.91832	1.98461
3.35512	13.6137		4.02666	8.13324		2.9315	1.98927
3.37236	13.7278		4.04951	8.18514		2.95126	2.00541
3.39152	13.8641		4.06779	8.22958		2.96773	2.0162
3.41069	14.0105		4.09293	8.28646		2.98091	2.0204
3.43559	14.184		4.11121	8.32871		2.99902	2.03317
3.44901	14.2806		4.13406	8.38089		3.0122	2.03845
3.47008	14.4339		4.15692	8.43596		3.02702	2.04617
3.48541	14.5358		4.17977	8.50214		3.04513	2.05752
3.50649	14.6763		4.20262	8.55998		3.05831	2.06218
3.52182	14.7849		4.22319	8.60542		3.07478	2.07068
3.53907	14.9015		4.24604	8.65802		3.0896	2.07874
3.54865	14.9721		4.26432	8.70043		3.10278	2.08453
3.56972	15.1125		4.28946	8.75759		3.12089	2.096
3.58697	15.2412		4.31003	8.80038		3.13407	2.10167
3.60421	15.3673		4.3306	8.84839		3.14889	2.10979
3.62337	15.494		4.35116	8.89446		3.16701	2.11975
3.64062	15.6147		4.37402	8.9492		3.18018	2.12333
3.65786	15.7415		4.3923	8.98932		3.19336	2.12969
3.67511	15.8608		4.41744	9.04794		3.21312	2.14264
3.69619	15.9986		4.438	9.09311		3.22465	2.14647
3.71343	16.1136		4.45857	9.14284		3.251	2.16669
3.72493	16.1903		4.47914	9.18358		3.26417	2.17255
3.74601	16.3386		4.50199	9.23808		3.27735	2.17622
3.76708	16.4837		4.52027	9.27545		3.29711	2.1887
3.78433	16.6006		4.54313	9.32521		3.30864	2.19347
3.80541	16.7593		4.56369	9.37508		3.32346	2.19919
3.82457	16.8833		4.58655	9.43005		3.33993	2.20876
3.8399	16.9783		4.60483	9.46583		3.3564	2.21767
3.86289	17.1344		4.62768	9.5193		3.36958	2.22183
3.8763	17.2247		4.64596	9.55751		3.3844	2.2293
3.89546	17.3407		4.66882	9.60243		3.39922	2.23655
3.91462	17.4685		4.69167	9.65695		3.41404	2.24319
3.92804	17.5527		4.71224	9.70345		3.43216	2.25497
3.94911	17.6827		4.7328	9.74104		3.44533	2.26047
3.96636	17.8113		4.75337	9.78604		3.4618	2.26779
3.9836	17.9263		4.77623	9.83629		3.47827	2.2771
4.00277	18.0431		4.79679	9.87365		3.4898	2.27911
4.02001	18.1554		4.81965	9.92336		3.50792	2.28993
4.03917	18.2759		4.83793	9.96446		3.52274	2.29773
4.0545	18.3682		4.8585	10.0047		3.53756	2.30401
4.07175	18.4671		4.88363	10.06		3.55732	2.31827
4.09091	18.5924		4.90649	10.1099		3.57544	2.32763
4.11007	18.7086		4.91791	10.1372		3.58697	2.33052
4.13114	18.8628		4.93619	10.1708		3.60508	2.33979
4.14839	18.9758		4.96133	10.2262		3.61991	2.34745
4.16563	19.087		4.9819	10.261		3.63473	2.35373
4.18096	19.1735		5.00475	10.3125		3.64955	2.36135
4.19629	19.2668		5.03218	10.3814		3.66437	2.36565
4.21737	19.4169		5.04817	10.4069		3.68084	2.37245
4.23462	19.5162		5.07103	10.4583		3.69566	2.37933
4.24994	19.5966		5.09388	10.5043		3.70884	2.3844
4.26911	19.714		5.11445	10.5445		3.72531	2.39262
4.28635	19.8199		5.1373	10.5961		3.74178	2.40077
4.3036	19.9347		5.15787	10.6326		3.75825	2.40786
4.32084	20.0301		5.17843	10.6714		3.77142	2.41264
4.33809	20.1357		5.199	10.7133		3.78624	2.41778
4.35725	20.2604		5.22185	10.7577		3.80107	2.42383
4.37641	20.3716		5.24014	10.7899		3.81589	2.43182
4.39365	20.4715		5.26299	10.843		3.83565	2.44512
4.3994	20.4971		5.28584	10.8864		3.85377	2.45474
4.41473	20.5853		5.30641	10.925		3.87024	2.4609
4.43389	20.6991		5.32698	10.9583		3.88176	2.46399
4.45305	20.8099		5.34983	10.999		3.90153	2.47645
4.46838	20.9036		5.3704	11.0383		3.9147	2.47847
4.49329	21.064		5.38868	11.0688		3.92953	2.48403
4.51437	21.1905		5.41839	11.142		3.94435	2.49208
4.52778	21.2559		5.43895	11.1802		3.95917	2.4978
4.54503	21.357		5.45952	11.2106		3.97564	2.5038
4.56802	21.4953		5.48009	11.2509		3.99046	2.51041
4.58143	21.5554		5.50751	11.3033		4.00693	2.51663
4.59868	21.6601		5.52351	11.3279		4.02175	2.52322
4.61975	21.7794		5.54636	11.3727		4.03657	2.52985
4.63317	21.8393		5.5715	11.4225		4.0514	2.53363
4.65233	21.9478		5.5875	11.4465		4.06787	2.54224
4.67149	22.0548		5.60807	11.4858		4.08104	2.54576
4.68873	22.158		5.62863	11.519		4.09751	2.55345
4.70598	22.2398		5.6492	11.5535		4.11398	2.56179
4.72514	22.3442		5.67434	11.6046		4.1288	2.56693
4.7443	22.4546		5.69491	11.6412		4.14527	2.57471
4.76155	22.5373		5.71547	11.6758		4.16339	2.59019
4.77688	22.621		5.74061	11.7238		4.17327	2.5882
4.79412	22.7046		5.75661	11.7453		4.18809	2.59375
4.81328	22.8249		5.78175	11.7962		4.2095	2.60659
4.83436	22.9515		5.80231	11.8324		4.22103	2.60873
4.85352	23.0647		5.81831	11.8531		4.2342	2.61265
4.87651	23.1862		5.84802	11.9171		4.24903	2.61949
4.89184	23.2482		5.86859	11.9529		4.26549	2.62525
4.90717	23.3355		5.89373	11.9978		4.28032	2.63192
4.93016	23.4632		5.91201	12.0217		4.29514	2.63784
4.94166	23.5151		5.93486	12.0596		4.31161	2.64488
4.96274	23.631		5.95543	12.088		4.32808	2.65234
4.97807	23.6945		5.97828	12.1311		4.34125	2.65558
4.99531	23.7737		5.99885	12.162		4.35772	2.66355
5.01447	23.8861		6.01713	12.1822		4.37419	2.67005
5.03364	23.9756		6.0377	12.2165		4.38737	2.6728
5.05088	24.0614		6.06055	12.2601		4.40219	2.67712
5.07004	24.1518		6.0834	12.2978		4.41866	2.68499
5.08729	24.2381		6.10397	12.3266		4.43513	2.69471
5.10453	24.3127		6.12454	12.361		4.45489	2.7051
5.11794	24.3774		6.14739	12.4001		4.47136	2.71114
5.13711	24.466		6.16796	12.429		4.48289	2.71275
5.15627	24.5518		6.18853	12.4583		4.5043	2.7245
5.17543	24.6603		6.21138	12.4976		4.51418	2.72554
5.19459	24.7766		6.23423	12.5339		4.53229	2.73296
5.21375	24.8721		6.25708	12.5799		4.54547	2.73834
5.22525	24.904		6.27994	12.616		4.56359	2.74561
5.24441	24.997		6.30279	12.6552		4.57511	2.74711
5.26357	25.0871		6.32336	12.6815		4.58829	2.75118
5.28465	25.1954		6.34392	12.7121		4.6064	2.76112
5.29806	25.2466		6.36449	12.7383		4.62287	2.76732
5.3153	25.3314		6.38734	12.7754		4.6377	2.77309
5.33446	25.4137		6.40563	12.806		4.65417	2.77866
5.35171	25.5004		6.43076	12.8449		4.66734	2.7821
5.37087	25.5813		6.44905	12.8742		4.68381	2.79049
5.38812	25.6572		6.4719	12.9047		4.70028	2.79558
5.40536	25.7321		6.49247	12.9418		4.71181	2.79674
5.42452	25.8111		6.51532	12.9761		4.72828	2.8054
5.43985	25.8566		6.53589	13.0067		4.74969	2.81637
5.4571	25.9359		6.55874	13.0414		4.76451	2.82487
5.47626	26.0173		6.57931	13.0705		4.77768	2.82604
5.4935	26.0898		6.59987	13.0974		4.79909	2.8403
5.51458	26.2047		6.62273	13.1358		4.81062	2.83932
5.53566	26.311		6.64101	13.1534		4.82544	2.84415
5.55099	26.3653		6.66386	13.1929		4.84027	2.85069
5.57781	26.5035		6.689	13.2382		4.85838	2.85959
5.58739	26.5062		6.71642	13.2903		4.86991	2.85944
5.60847	26.6093		6.73014	13.2939		4.88473	2.86463
5.62572	26.6689		6.75299	13.325		4.9012	2.87326
5.64296	26.7387		6.77356	13.3561		4.91602	2.87831
5.6602	26.8016		6.79869	13.3943		4.93249	2.88533
5.67745	26.8561		6.81698	13.4141		4.94896	2.89055
5.69469	26.937		6.83983	13.4472		4.96378	2.89739
5.71386	27.0167		6.8604	13.4705		4.98025	2.90261
5.73302	27.0971		6.87868	13.4892		4.99178	2.90257
5.75026	27.1635		6.90153	13.5256		5.00825	2.91071
5.76751	27.2316		6.92438	13.5606		5.02307	2.91661
5.78284	27.2873		6.94495	13.5867		5.04448	2.92999
5.802	27.3643		6.96552	13.611		5.06425	2.94147
5.82116	27.4298		6.98837	13.6496		5.07248	2.93737
5.8384	27.506		7.00894	13.6743		5.09554	2.95145
5.85565	27.5589		7.02494	13.6869		5.10377	2.94856
5.87673	27.6662		7.05007	13.729		5.12024	2.95361
5.8978	27.7682		7.07521	13.7758		5.13836	2.9618
5.91505	27.8259		7.09806	13.8142		5.15153	2.96536
5.93229	27.8728		7.12092	13.844		5.16635	2.97002
5.94954	27.9433		7.14377	13.883		5.18118	2.97537
5.97062	28.0359		7.16205	13.8983		5.19765	2.98105
5.98594	28.0674		7.18491	13.9261		5.21247	2.98662
6.00511	28.1401		7.20547	13.9551		5.22729	2.99196
6.02043	28.1943		7.22604	13.9826		5.24376	2.9975
6.0396	28.2682		7.24889	14.0114		5.25693	3.00132
6.05684	28.3368		7.26946	14.0395		5.27505	3.01022
6.076	28.4048		7.29003	14.0705		5.28658	3.01064
6.09325	28.4691		7.31288	14.0987		5.30305	3.01717
6.11049	28.5219		7.33345	14.1265		5.31787	3.02371
6.12965	28.5973		7.3563	14.1513		5.33599	3.03214
6.14307	28.6176		7.37458	14.1721		5.35575	3.04313
6.16414	28.7019		7.39744	14.2002		5.37386	3.05264
6.17947	28.7435		7.418	14.2273		5.38539	3.05315
6.19863	28.8155		7.44086	14.2583		5.40021	3.05801
6.22163	28.9213		7.46371	14.2836		5.41668	3.06396
6.23887	28.9865		7.48428	14.3088		5.43151	3.06804
6.25612	29.0353		7.50484	14.3321		5.44798	3.07504
6.27911	29.1285		7.52998	14.3733		5.46115	3.07677
6.29252	29.1424		7.55512	14.4033		5.47762	3.08226
6.3136	29.2267		7.57112	14.4149		5.49244	3.08706
6.32893	29.2626		7.59397	14.4417		5.50726	3.09163
6.34617	29.3156		7.61682	14.4774		5.52209	3.09581
6.36342	29.3705		7.63739	14.4939		5.53856	3.10263
6.38258	29.4353		7.65796	14.514		5.55502	3.10893
6.40174	29.4982		7.67852	14.5397		5.56655	3.11006
6.41899	29.558		7.69909	14.5624		5.58302	3.11446
6.43623	29.6137		7.71966	14.5834		5.5962	3.11931
6.45348	29.6545		7.74251	14.6022		5.61431	3.128
6.47072	29.7131		7.76536	14.6341		5.63408	3.13956
6.4918	29.7797		7.78593	14.6586		5.65054	3.14725
6.50713	29.8009		7.80879	14.6831		5.66701	3.1524
6.52437	29.8482		7.82707	14.6932		5.68184	3.159
6.54353	29.9223		7.85221	14.7269		5.69831	3.16282
6.56078	29.9742		7.87277	14.7456		5.70983	3.16475
6.58186	30.0594		7.88877	14.7583		5.7263	3.17013
6.60293	30.133		7.91619	14.8019		5.74607	3.18101
6.62018	30.1717		7.93905	14.8275		5.75595	3.17969
6.63742	30.2206		7.96647	14.8682		5.77242	3.18639
6.65658	30.2871		7.98247	14.8729		5.78724	3.19201
6.67191	30.3292		8.00532	14.9021		5.80371	3.19768
6.69299	30.4058		8.0236	14.9169		5.82018	3.20282
6.7064	30.4139		8.04645	14.9395		5.835	3.20769
6.72365	30.4494		8.06702	14.9633		5.84982	3.2128
6.74473	30.5308		8.08759	14.9867		5.86464	3.2155
6.76197	30.5924		8.11044	15.0114		5.87947	3.21944
6.78113	30.6365		8.13101	15.032		5.89429	3.22406
6.79838	30.6855		8.15386	15.0524		5.9124	3.23394
6.81371	30.7121		8.17214	15.072		5.92393	3.23312
6.83478	30.7786		8.195	15.0936		5.94369	3.24538
6.8482	30.7949		8.21785	15.1206		5.96016	3.25219
6.86927	30.8497		8.2407	15.1441		5.97993	3.26132
6.88652	30.9109		8.25898	15.1609		5.99146	3.25878
6.90568	30.9647		8.27955	15.1763		6.00957	3.26917
6.92484	31.0228		8.3024	15.2029		6.02275	3.26983
6.94975	31.1362		8.32526	15.2353		6.03592	3.27369
6.96316	31.136		8.34811	15.2699		6.05239	3.27973
6.98424	31.2219		8.37096	15.2956		6.06721	3.28271
7.00149	31.2431		8.39153	15.3119		6.08204	3.28708
7.01873	31.2765		8.40981	15.3218		6.0985	3.29321
7.03406	31.3148		8.43267	15.3544		6.11497	3.29955
7.0513	31.3465		8.46009	15.3958		6.1298	3.30495
7.07047	31.4018		8.47837	15.4035		6.14462	3.3082
7.08579	31.4335		8.49894	15.4263		6.15944	3.31184
7.10304	31.4699		8.51951	15.4495		6.17591	3.31694
7.12412	31.5511		8.54007	15.47		6.18744	3.31876
7.14136	31.5952		8.56064	15.4847		6.20391	3.32504
7.16052	31.6442		8.58349	15.5136		6.22038	3.33185
7.17777	31.6882		8.60406	15.5333		6.23849	3.34034
7.1931	31.7063		8.62691	15.559		6.25661	3.34911
7.21417	31.7711		8.64748	15.587		6.26978	3.34998
7.22759	31.7748		8.67033	15.6042		6.2879	3.35992
7.24866	31.8529		8.68862	15.6131		6.30107	3.35966
7.26783	31.9174		8.71375	15.6511		6.31754	3.36562
7.2889	31.9819		8.73432	15.6766		6.33401	3.3732
7.30806	32.0424		8.75489	15.6936		6.34719	3.37491
7.32723	32.0774		8.7846	15.7471		6.36366	3.37961
7.34064	32.0952		8.8006	15.7482		6.37848	3.38376
7.36172	32.1544		8.82345	15.772		6.39165	3.38785
7.37704	32.1829		8.8463	15.7996		6.40812	3.39385
7.39621	32.2111		8.86458	15.812		6.42295	3.39785
7.41345	32.2569		8.88744	15.8354		6.44106	3.40557
7.4307	32.3001		8.91029	15.8594		6.45588	3.41179
7.44794	32.3279		8.92857	15.8691		6.47071	3.41654
7.4671	32.3843		8.94914	15.8774		6.48388	3.41858
7.48626	32.438		8.97199	15.9057		6.4987	3.42313
7.50351	32.4817		8.99256	15.9328		6.51682	3.43157
7.52075	32.5211		9.01541	15.9552		6.52999	3.43345
7.538	32.5362		9.03598	15.97		6.5514	3.44968
7.55524	32.5799		9.05883	15.9903		6.57446	3.46494
7.57249	32.61		9.0794	16.0098		6.58599	3.46283
7.59357	32.6794		9.10225	16.0324		6.59587	3.45957
7.61273	32.7199		9.12282	16.0492		6.61234	3.46624
7.62997	32.7674		9.1411	16.0673		6.62881	3.47443
7.65296	32.8342		9.16624	16.1035		6.64198	3.47621
7.67021	32.8765		9.18909	16.1329		6.65845	3.4814
7.68554	32.8975		9.21423	16.1588		6.67328	3.48634
7.70278	32.9131		9.23023	16.1621		6.68974	3.49201
7.72195	32.9612		9.25536	16.1951		6.70457	3.49695
7.74111	33.0191		9.27593	16.2111		6.71774	3.49968
7.75835	33.0359		9.2965	16.2292		6.73586	3.50642
7.7756	33.0677		9.31707	16.2475		6.74903	3.51137
7.79284	33.1017		9.33992	16.2716		6.76386	3.51507
7.81009	33.1432		9.36049	16.2873		6.78032	3.52169
7.82925	33.1745		9.38105	16.2997		6.79679	3.52819
7.84458	33.2004		9.40391	16.3269		6.81162	3.53245
7.86374	33.2422		9.42219	16.3392		6.82808	3.54111
7.8829	33.2776		9.44504	16.3644		6.84455	3.54708
7.90014	33.3162		9.4679	16.3895		6.86267	3.55468
7.91547	33.3219		9.49075	16.4096		6.88079	3.56443
7.93463	33.3655		9.51132	16.4231		6.89231	3.56137
7.95571	33.4446		9.5296	16.434		6.90878	3.56841
7.97296	33.4798		9.55474	16.4681		6.92525	3.57544
7.99403	33.5437		9.5753	16.4906		6.93843	3.57695
8.01319	33.5903		9.59816	16.5163		6.95325	3.58097
8.02661	33.5765		9.62558	16.5531		6.96972	3.58457
8.04768	33.6296		9.64158	16.5554		6.98289	3.58709
8.06493	33.6672		9.66443	16.5791		6.99936	3.59351
8.08409	33.7078		9.685	16.5934		7.01583	3.5996
8.10134	33.7335		9.70556	16.6123		7.03066	3.60396
8.11666	33.7546		9.7307	16.6429		7.04548	3.60981
8.13391	33.7937		9.74898	16.6547		7.06195	3.61315
8.15307	33.8458		9.76955	16.6649		7.07347	3.61482
8.17223	33.8746		9.79012	16.679		7.08994	3.62106
8.18756	33.8976		9.81069	16.6954		7.10806	3.62995
8.20864	33.9633		9.83354	16.7246		7.12453	3.63401
8.22588	33.991		9.85639	16.7439		7.13935	3.63861
8.24313	34.0097		9.87924	16.7647		7.15582	3.64422
8.26229	34.048		9.89753	16.7747		7.17394	3.65339
8.27953	34.0754		9.91809	16.7914		7.18876	3.65615
8.29678	34.1096		9.94095	16.8182		7.20029	3.65657
8.31594	34.1563		9.9638	16.8377		7.2217	3.66849
8.34085	34.2665		9.9798	16.8398		7.23322	3.66904
8.35618	34.2767		10.0072	16.8844		7.24969	3.67555
8.37151	34.2813		10.0346	16.9194		7.26452	3.67846
8.39259	34.3412		10.0506	16.9107		7.27934	3.68152
8.40983	34.3774		10.0758	16.9427		7.29251	3.68336
8.42516	34.3939		10.0941	16.9551		7.30569	3.68913
8.44432	34.4282		10.1146	16.9691		7.32051	3.6944
8.46157	34.4669		10.1375	16.9855		7.33533	3.69857
8.47881	34.4983		10.158	17.0019		7.3518	3.7045
8.49797	34.5384		10.1809	17.0228		7.36498	3.70497
8.51713	34.5752		10.2015	17.04		7.38309	3.71314
8.53438	34.6017		10.222	17.0504		7.39462	3.71217
8.54971	34.6134		10.2426	17.0681		7.41109	3.71984
8.57078	34.67		10.2655	17.0953		7.42921	3.72971
8.58803	34.6979		10.2883	17.115		7.44568	3.73546
8.60336	34.701		10.3089	17.1305		7.46214	3.73949
8.6206	34.7272		10.3294	17.1437		7.48355	3.7532
8.64168	34.7937		10.35	17.1602		7.49179	3.74873
8.65893	34.8121		10.3729	17.1864		7.50826	3.75515
8.68575	34.9321		10.3957	17.2062		7.52473	3.76092
8.69725	34.8999		10.4163	17.2218		7.53955	3.76236
8.72024	34.965		10.4437	17.266		7.55602	3.77109
8.73365	34.9597		10.462	17.2756		7.56919	3.77229
8.75281	35.0129		10.4848	17.3054		7.58566	3.77598
8.76814	35.0142		10.5031	17.3111		7.59884	3.77857
8.78922	35.0769		10.5283	17.3438		7.61695	3.78702
8.80647	35.0855		10.5465	17.3481		7.63013	3.79019
8.81988	35.0842		10.5694	17.3683		7.6466	3.7956
8.84096	35.1454		10.59	17.3852		7.66307	3.799
8.8582	35.18		10.6105	17.405		7.6746	3.80079
8.87736	35.2115		10.6334	17.4218		7.69107	3.80719
8.89461	35.2334		10.654	17.4404		7.70753	3.81313
8.91377	35.2836		10.6722	17.4461		7.72565	3.82075
8.93101	35.2973		10.6974	17.4735		7.74047	3.82496
8.94634	35.3114		10.7179	17.4948		7.75694	3.8302
8.9655	35.3348		10.7385	17.5083		7.7767	3.84055
8.98083	35.3488		10.7614	17.5314		7.78659	3.83732
9.00574	35.4538		10.7865	17.5555		7.8047	3.84534
9.02682	35.5136		10.8002	17.5419		7.81952	3.85075
9.04406	35.5246		10.8254	17.586		7.83435	3.85273
9.05939	35.5268		10.8528	17.6245		7.84917	3.8585
9.07855	35.583		10.8688	17.6236		7.86564	3.86388
9.0958	35.5877		10.8939	17.646		7.88046	3.86874
9.11304	35.6263		10.9168	17.6692		7.89528	3.87347
9.13221	35.677		10.935	17.6772		7.9101	3.87688
9.14945	35.6798		10.9556	17.6956		7.92493	3.87997
9.1667	35.7108		10.9785	17.7157		7.9414	3.88722
9.18394	35.7415		10.999	17.7358		7.95786	3.89219
9.2031	35.7735		11.0196	17.7543		7.97104	3.89429
9.22035	35.8075		11.0425	17.7735		7.98916	3.90126
9.23759	35.824		11.063	17.794		8.00398	3.90616
9.25675	35.8673		11.0836	17.8034		8.02045	3.91264
9.27591	35.9067		11.1064	17.83		8.03198	3.91247
9.28933	35.9033		11.1293	17.8549		8.05339	3.9249
9.30657	35.9251		11.1499	17.8692		8.0715	3.93233
9.32573	35.9641		11.1681	17.8777		8.08303	3.93082
9.34873	36.0368		11.191	17.9043		8.09785	3.93733
9.36789	36.0967		11.2116	17.9206		8.11761	3.9468
9.38513	36.1058		11.2367	17.9505		8.12914	3.94573
9.40813	36.1761		11.2641	17.9933		8.14397	3.9494
9.41962	36.1415		11.2847	18.0085		8.16043	3.95387
9.43878	36.1796		11.3007	18.0126		8.17526	3.95795
9.45603	36.2061		11.3281	18.0448		8.19173	3.96195
9.47519	36.2339		11.3441	18.0499		8.2049	3.96496
9.49244	36.2607		11.3692	18.0796		8.22302	3.97147
9.5116	36.2936		11.3875	18.0881		8.23619	3.97337
9.52884	36.3224		11.4081	18.1005		8.25266	3.97881
9.54609	36.3482		11.4309	18.1175		8.26419	3.97969
9.56333	36.3727		11.4515	18.1356		8.28395	3.98838
9.58249	36.3927		11.4721	18.1476		8.29548	3.99063
9.59782	36.412		11.4949	18.1681		8.31689	4.0024
9.61698	36.4492		11.5132	18.1816		8.32677	3.99959
9.63231	36.4449		11.5383	18.2072		8.34983	4.01591
9.65339	36.4862		11.5589	18.2233		8.363	4.01792
9.66872	36.4847		11.5772	18.226		8.37947	4.02431
9.68788	36.546		11.6023	18.2575		8.39265	4.02563
9.71087	36.6303		11.6229	18.2635		8.41077	4.03481
9.73195	36.6858		11.6412	18.2773		8.42559	4.03656
9.74345	36.6476		11.6732	18.3328		8.44041	4.04096
9.76644	36.7023		11.6915	18.3407		8.45523	4.04572
9.78177	36.7179		11.712	18.3419		8.47005	4.05145
9.79901	36.7389		11.7326	18.3581		8.48652	4.05633
9.82201	36.805		11.7577	18.3907		8.50134	4.06158
9.83542	36.7864		11.776	18.3909		8.51781	4.06687
9.85458	36.8151		11.7966	18.4053		8.53264	4.07134
9.86991	36.8283		11.8194	18.4219		8.54746	4.07601
9.88716	36.8417		11.84	18.4367		8.56228	4.07805
9.90823	36.8921		11.8583	18.4427		8.57875	4.08504
9.92548	36.9177		11.8811	18.4668		8.59192	4.08601
9.94272	36.9391		11.904	18.4913		8.60675	4.09138
9.95805	36.9418		11.9246	18.4988		8.62816	4.10425
9.97913	36.9858		11.9451	18.5185		8.64298	4.10935
9.99446	36.9771		11.9703	18.5434		8.66274	4.12215
10.0136	37.0288		11.9908	18.5544		8.67262	4.11659
10.029	37.043		12.0114	18.5618		8.68745	4.12204
10.0519	37.1081		12.0297	18.5707		8.70721	4.13233
10.0749	37.1836		12.0571	18.6111		8.72038	4.13347
10.0884	37.18		12.0777	18.6273		8.73685	4.13811
10.1075	37.2143		12.1051	18.6632		8.75168	4.14057
10.1286	37.2697		12.1188	18.6483		8.76485	4.14467
10.142	37.269		12.144	18.6748		8.78132	4.14918
10.1612	37.3101		12.1645	18.6886		8.79614	4.15433
10.1803	37.3354		12.1874	18.7108		8.81261	4.15899
10.1976	37.3563		12.2079	18.7242		8.82743	4.1635
10.2129	37.3555		12.2285	18.7365		8.84225	4.16645
10.234	37.4012		12.2491	18.7496		8.85708	4.16947
10.2512	37.429		12.2696	18.7693		8.8719	4.17206
10.2704	37.4539		12.2925	18.7824		8.88837	4.17701
10.2876	37.4869		12.3131	18.7986		8.90484	4.1853
10.3049	37.5101		12.3359	18.8245		8.91801	4.18632
10.326	37.5507		12.3588	18.8407		8.94107	4.20255
10.3394	37.5286		12.3793	18.8549		8.95425	4.20493
10.3566	37.5476		12.3999	18.8696		8.96907	4.20585
10.3719	37.5552		12.4182	18.8723		8.98883	4.21733
10.3988	37.6752		12.4433	18.9022		8.99871	4.21344
10.4179	37.7149		12.4593	18.8944		9.01518	4.22127
10.4332	37.7335		12.4845	18.9324		9.03	4.22429
10.4543	37.7741		12.5142	18.9826		9.04482	4.22808
10.4696	37.7826		12.5302	18.9743		9.06129	4.2324
10.4907	37.8588		12.5507	18.9908		9.07612	4.2372
10.5041	37.8409		12.5736	19.014		9.09259	4.24063
10.5233	37.8679		12.5987	19.0413		9.10741	4.24597
10.5405	37.8887		12.617	19.0446		9.12388	4.24979
10.5578	37.9162		12.6376	19.0631		9.13705	4.25058
10.577	37.9488		12.6581	19.0789		9.15352	4.25806
10.5923	37.9521		12.681	19.0955		9.16834	4.2611
10.6134	38.0218		12.7016	19.1128		9.18152	4.25977
10.6325	38.0497		12.7221	19.1202		9.19963	4.27053
10.6479	38.0542		12.7427	19.1405		9.21446	4.27603
10.6689	38.104		12.7655	19.1623		9.23751	4.28893
10.6843	38.1113		12.7884	19.1796		9.24904	4.28854
10.6996	38.1035		12.809	19.1911		9.26386	4.29131
10.7188	38.1485		12.8272	19.1892		9.28198	4.30163
10.736	38.1724		12.8501	19.2144		9.2968	4.30377
10.7571	38.2352		12.8707	19.2295		9.30998	4.30643
10.782	38.3228		12.9049	19.2973		9.32645	4.31061
10.7954	38.2978		12.9187	19.2889		9.34127	4.31611
10.8126	38.3098		12.9415	19.3064		9.35774	4.32111
10.8337	38.3698		12.9621	19.3264		9.36927	4.32189
10.849	38.3653		12.9849	19.3474		9.38738	4.32968
10.8663	38.3856		13.0055	19.3524		9.4022	4.33398
10.8835	38.4135		13.0261	19.3714		9.41867	4.34056
10.9008	38.4385		13.0466	19.3849		9.4335	4.34431
10.9199	38.4679		13.0695	19.4043		9.44667	4.34599
10.9372	38.4878		13.0901	19.4254		9.46479	4.35351
10.9544	38.5125		13.1129	19.4417		9.47631	4.35189
10.9736	38.5457		13.1335	19.4584		9.49443	4.36215
10.9927	38.5866		13.154	19.4751		9.5109	4.36757
11.01	38.6075		13.1769	19.4918		9.52572	4.37337
11.0253	38.606		13.1975	19.5036		9.54384	4.3801
11.0426	38.6231		13.218	19.5201		9.56195	4.38828
11.0598	38.6431		13.2409	19.5383		9.57513	4.38916
11.0828	38.7262		13.2614	19.5512		9.59325	4.39962
11.1039	38.7671		13.282	19.5604		9.60477	4.39701
11.1211	38.7891		13.3026	19.5758		9.62124	4.4039
11.1384	38.8235		13.33	19.6161		9.63771	4.41089
11.1575	38.8479		13.3552	19.6408		9.65253	4.41415
11.1767	38.8659		13.3712	19.6376		9.66571	4.41593
11.192	38.8869		13.394	19.6566		9.68053	4.42173
11.2131	38.935		13.4169	19.6856		9.697	4.42786
11.2284	38.9308		13.4351	19.6863		9.71347	4.4336
11.2438	38.9497		13.4557	19.6993		9.72994	4.43745
11.2648	38.9829		13.4786	19.715		9.74311	4.43957
11.2821	39.0095		13.4991	19.7281		9.75794	4.44318
11.2993	39.0381		13.522	19.7448		9.77276	4.44641
11.3185	39.0622		13.5425	19.7531		9.78758	4.44876
11.3357	39.0824		13.5631	19.762		9.80405	4.4569
11.3511	39.0887		13.586	19.7878		9.82217	4.46687
11.3721	39.129		13.6065	19.8027		9.84193	4.47643
11.3894	39.1484		13.6294	19.819		9.8551	4.47748
11.4066	39.1753		13.6477	19.8169		9.87322	4.48592
11.4239	39.2048		13.6705	19.8337		9.88475	4.48429
11.443	39.2223		13.6888	19.8382		9.90122	4.48892
11.4622	39.2813		13.7162	19.8917		9.91604	4.49457
11.4871	39.3593		13.7391	19.9078		9.93416	4.50343
11.5005	39.3497		13.7596	19.9202		9.94568	4.50251
11.5178	39.357		13.7848	19.9558		9.96051	4.50578
11.5369	39.3943		13.8031	19.9548		9.97698	4.51236
11.5561	39.436		13.8259	19.9804		9.9918	4.51568
11.5714	39.4346		13.8465	19.9878		10.0083	4.52432
11.5887	39.4578		13.8671	20.0039		10.0247	4.52997
11.6059	39.4806		13.8922	20.0359		10.0379	4.5308
11.6251	39.5046		13.9105	20.0451		10.0544	4.53991
11.6423	39.5295		13.931	20.0502		10.0709	4.5439
11.6634	39.5908		13.9493	20.0614		10.0824	4.5418
11.6787	39.586		13.9722	20.0781		10.1021	4.55577
11.6941	39.6057		13.995	20.1029		10.1153	4.55717
11.7151	39.6558		14.0179	20.1206		10.1334	4.56475
11.7324	39.663		14.0384	20.1305		10.1516	4.57778
11.7477	39.6784		14.0613	20.1495		10.1664	4.57913
11.765	39.7017		14.0796	20.1538		10.1812	4.58075
11.7879	39.7863		14.1024	20.1786		10.1977	4.58958
11.8071	39.8418		14.1207	20.1747		10.2125	4.59098
11.8263	39.8767		14.1458	20.2173		10.2273	4.59317
11.8454	39.9079		14.1733	20.259		10.2421	4.59735
11.8627	39.919		14.1893	20.2579		10.2569	4.60003
11.8799	39.9452		14.2121	20.2764		10.2734	4.60576
11.8991	39.9752		14.2373	20.304		10.2866	4.6086
11.9144	39.9799		14.2555	20.3102		10.3031	4.61425
11.9336	40.0159		14.2761	20.3278		10.3195	4.61978
11.9508	40.0302		14.299	20.3436		10.3344	4.62343
11.9681	40.0547		14.3195	20.363		10.3492	4.6255
11.9872	40.0862		14.3401	20.3807		10.364	4.62932
12.0045	40.1153		14.3629	20.3982		10.3788	4.63133
12.0217	40.1414		14.3835	20.4102		10.3953	4.63817
12.0409	40.1734		14.4041	20.4277		10.4134	4.64671
12.0581	40.1818		14.4269	20.4551		10.4282	4.65233
12.0734	40.1895		14.4475	20.4697		10.448	4.66163
12.0926	40.2275		14.4704	20.492		10.4628	4.66355
12.1118	40.2597		14.4886	20.4976		10.476	4.66289
12.129	40.2767		14.5115	20.5205		10.4957	4.67424
12.1501	40.3509		14.5321	20.5361		10.5089	4.67418
12.1712	40.4214		14.5572	20.5737		10.5221	4.67485
12.1884	40.4353		14.5801	20.5922		10.5369	4.67897
12.2037	40.4296		14.6029	20.6112		10.5534	4.6833
12.2229	40.4592		14.6212	20.615		10.5682	4.68708
12.244	40.5256		14.6463	20.6447		10.583	4.68946
12.2574	40.5095		14.6646	20.6468		10.5979	4.69369
12.2785	40.5569		14.6875	20.6654		10.6143	4.70089
12.2938	40.5436		14.7126	20.6984		10.6308	4.70412
12.3091	40.5697		14.7286	20.6929		10.6456	4.70815
12.3302	40.6197		14.7515	20.7101		10.6604	4.70987
12.3475	40.6396		14.772	20.728		10.6736	4.71033
12.3685	40.688		14.7926	20.7386		10.6917	4.72009
12.3839	40.7021		14.8132	20.7527		10.7066	4.72371
12.4011	40.712		14.8337	20.771		10.7197	4.7236
12.4183	40.7356		14.8589	20.7952		10.7428	4.74213
12.4356	40.7624		14.8794	20.8109		10.7576	4.74519
12.4548	40.7778		14.9	20.8185		10.7708	4.74328
12.4701	40.781		14.9206	20.8275		10.7873	4.75177
12.495	40.8801		14.9457	20.8532		10.8037	4.75577
12.5122	40.9211		14.964	20.8568		10.8186	4.75875
12.5352	40.9987		14.9868	20.8834		10.8334	4.76351
12.5467	40.9607		15.0165	20.9371		10.8482	4.76676
12.5659	40.9847		15.0303	20.9205		10.863	4.77021
12.5851	41.0402		15.0531	20.9385		10.8778	4.77466
12.6042	41.0618		15.076	20.9605		10.8943	4.78056
12.6195	41.0764		15.0988	20.9896		10.9108	4.78638
12.6387	41.1015		15.1171	20.991		10.9256	4.78975
12.654	41.0938		15.1377	21.0068		10.9388	4.79092
12.6732	41.1399		15.1582	21.0186		10.9569	4.79768
12.6904	41.1726		15.1811	21.0361		10.9701	4.79873
12.7096	41.203		15.2017	21.0494		10.9832	4.79935
12.7287	41.2251		15.2245	21.0753		11.0014	4.80726
12.746	41.2549		15.2474	21.0932		11.0162	4.81307
12.7632	41.2836		15.2634	21.0956		11.0376	4.82637
12.7805	41.2905		15.2908	21.1317		11.0491	4.82426
12.7958	41.2886		15.3113	21.1466		11.0689	4.83319
12.815	41.3225		15.3273	21.145		11.0821	4.83407
12.8341	41.3544		15.3548	21.1869		11.0969	4.83835
12.8533	41.4071		15.3708	21.1868		11.1133	4.84187
12.8782	41.501		15.3982	21.2306		11.1298	4.8488
12.8897	41.4458		15.421	21.257		11.143	4.84935
12.9108	41.5014		15.4462	21.2841		11.1578	4.85289
12.928	41.5276		15.4645	21.2812		11.1743	4.85809
12.9453	41.5364		15.4873	21.3		11.1891	4.86271
12.9625	41.5556		15.5056	21.307		11.2039	4.86612
12.9798	41.5783		15.5262	21.3278		11.222	4.87354
12.997	41.5906		15.5536	21.3619		11.2336	4.87319
13.0162	41.6369		15.5696	21.3593		11.2517	4.88094
13.0353	41.6753		15.5924	21.3779		11.2682	4.8854
13.0526	41.7012		15.613	21.3909		11.2797	4.883
13.0698	41.7141		15.6336	21.4043		11.2962	4.89036
13.0871	41.7384		15.6541	21.4183		11.3126	4.89688
13.1062	41.7727		15.677	21.4431		11.3258	4.89857
13.1196	41.7606		15.6998	21.4627		11.3505	4.91798
13.1407	41.8047		15.7204	21.4789		11.362	4.91477
13.1561	41.8225		15.7387	21.4835		11.3768	4.91738
13.181	41.9014		15.7615	21.5015		11.3933	4.92555
13.2001	41.9461		15.7844	21.5158		11.4114	4.93165
13.2193	41.9866		15.8027	21.5219		11.423	4.9292
13.2365	41.9922		15.8324	21.5797		11.4394	4.93471
13.2518	41.9956		15.8529	21.5916		11.4543	4.93769
13.271	42.039		15.8758	21.6004		11.4691	4.94261
13.2902	42.073		15.8941	21.6077		11.4855	4.94634
13.3055	42.069		15.9169	21.6273		11.4987	4.9482
13.3247	42.0988		15.9352	21.6369		11.5168	4.95519
13.3419	42.1166		15.9581	21.6583		11.5317	4.95734
13.3592	42.1212		15.9787	21.6762		11.5465	4.96166
13.3783	42.1771		16.0015	21.6951		11.5613	4.96483
13.3975	42.2214		16.0221	21.7132		11.5745	4.96485
13.4147	42.2412		16.0426	21.7277		11.5909	4.97107
13.432	42.2648		16.0655	21.7453		11.6058	4.97523
13.4492	42.278		16.0861	21.7562		11.6255	4.98794
13.4684	42.3203		16.1066	21.7723		11.642	4.99583
13.4856	42.3322		16.1295	21.7888		11.6618	5.00592
13.5009	42.3348		16.1523	21.8079		11.6716	5.00039
13.522	42.3987		16.1683	21.8035		11.6914	5.01057
13.5393	42.4323		16.1912	21.8262		11.7029	5.00874
13.5623	42.5065		16.2186	21.8762		11.7194	5.01387
13.5795	42.5297		16.2392	21.8865		11.7342	5.01842
13.5948	42.5321		16.262	21.9142		11.7507	5.02434
13.6159	42.601		16.2849	21.9328		11.7639	5.02221
13.637	42.6356		16.3031	21.9353		11.7787	5.02584
13.6504	42.6156		16.326	21.9499		11.7952	5.03356
13.6677	42.6526		16.3466	21.9654		11.8116	5.03833
13.6926	42.7508		16.3671	21.9828		11.8264	5.04256
13.706	42.7307		16.39	22.0074		11.8413	5.04651
13.7213	42.7124		16.4106	22.0133		11.8577	5.05085
13.7405	42.7639		16.4311	22.0302		11.8709	5.05077
13.7596	42.7927		16.4517	22.046		11.8857	5.0543
13.7769	42.8175		16.4746	22.0673		11.9022	5.05819
13.7941	42.8553		16.4974	22.0835		11.917	5.06385
13.8094	42.8409		16.518	22.0946		11.9352	5.07334
13.8305	42.9115		16.5408	22.12		11.9549	5.08469
13.8459	42.9026		16.5614	22.1327		11.9697	5.08825
13.865	42.9618		16.582	22.1486		11.9829	5.0871
13.8842	43.0097		16.6048	22.1754		11.9977	5.0907
13.9033	43.0485		16.6254	22.1806		12.0125	5.09454
13.9263	43.12		16.6459	22.2017		12.0323	5.10271
13.9397	43.0862		16.6757	22.2558		12.0439	5.1007
13.9589	43.1263		16.6916	22.2439		12.0587	5.10503
13.9781	43.1738		16.7122	22.2603		12.0751	5.11
13.9934	43.1754		16.7351	22.2767		12.0883	5.11173
14.0125	43.2249		16.7556	22.2988		12.1064	5.11882
14.0298	43.2418		16.7785	22.3201		12.1212	5.12273
14.0451	43.2334		16.8013	22.3463		12.1377	5.1265
14.0662	43.2919		16.8196	22.3492		12.1525	5.12986
14.0815	43.3105		16.8402	22.3617		12.1657	5.12979
14.1007	43.3509		16.8608	22.366		12.1805	5.13214
14.1198	43.376		16.8836	22.399		12.197	5.14017
14.1371	43.4018		16.9065	22.4192		12.2151	5.14971
14.1563	43.4244		16.927	22.4272		12.23	5.15416
14.1697	43.4213		16.9499	22.455		12.2497	5.16559
14.1888	43.4579		16.9682	22.4579		12.2662	5.16972
14.208	43.5033		16.991	22.4844		12.2777	5.16698
14.2252	43.5305		17.0116	22.4929		12.2958	5.17639
14.2482	43.6072		17.0322	22.5042		12.3073	5.17599
14.2674	43.6583		17.0573	22.5391		12.3271	5.18602
14.2866	43.6843		17.0801	22.5605		12.3386	5.1859
14.3019	43.6828		17.1076	22.5958		12.3551	5.18935
14.321	43.7395		17.1236	22.5963		12.3699	5.19482
14.3364	43.7468		17.1441	22.5996		12.3864	5.20199
14.3555	43.7686		17.1647	22.618		12.4012	5.20585
14.3728	43.7897		17.1876	22.635		12.4177	5.21039
14.39	43.8216		17.2081	22.6536		12.4325	5.21495
14.4073	43.8299		17.2287	22.67		12.4473	5.21706
14.4245	43.861		17.2493	22.683		12.4622	5.22038
14.4456	43.9108		17.2721	22.7044		12.4753	5.22566
14.4628	43.9425		17.2927	22.718		12.4934	5.2325
14.482	43.9676		17.3155	22.7419		12.5083	5.23555
14.4973	43.9662		17.3361	22.749		12.5247	5.24284
14.5165	44.024		17.3567	22.7598		12.5429	5.25399
14.5318	44.0154		17.3795	22.7867		12.5626	5.26461
14.551	44.0583		17.4001	22.795		12.5741	5.26101
14.5721	44.1162		17.4229	22.8127		12.589	5.26387
14.5893	44.1545		17.4435	22.8245		12.6054	5.27281
14.6085	44.1949		17.4641	22.831		12.6203	5.27344
14.6295	44.2588		17.4892	22.8706		12.6351	5.27777
14.6468	44.2585		17.5166	22.9205		12.6499	5.28133
14.664	44.2926		17.5303	22.8992		12.6664	5.28609
14.6813	44.2934		17.5532	22.9181		12.6812	5.29053
14.6985	44.3229		17.576	22.9365		12.696	5.29502
14.7177	44.3587		17.5966	22.9561		12.7108	5.29687
14.733	44.374		17.6172	22.9712		12.7273	5.30136
14.7522	44.3951		17.64	22.9905		12.7421	5.30661
14.7694	44.4256		17.6606	23.0076		12.7586	5.31264
14.7905	44.4873		17.6835	23.0241		12.7701	5.31166
14.8039	44.4842		17.7017	23.0269		12.7866	5.3154
14.8231	44.5204		17.7246	23.0517		12.8031	5.32159
14.8422	44.5588		17.7475	23.0704		12.8212	5.33261
14.8595	44.5711		17.7657	23.0826		12.8393	5.3426
14.8767	44.5857		17.7909	23.1093		12.8525	5.34421
14.894	44.61		17.8114	23.1261		12.8722	5.35533
14.915	44.6653		17.832	23.1363		12.8854	5.35676
14.9304	44.6789		17.8526	23.1477		12.8986	5.35888
14.9553	44.7768		17.8754	23.1759		12.9167	5.36848
14.9725	44.7916		17.8937	23.1792		12.9299	5.37028
14.9879	44.7899		17.9234	23.2413		12.9447	5.37318
15.0089	44.8477		17.9486	23.2619		12.9612	5.37778
15.0243	44.8596		17.9623	23.2513		12.976	5.38289
15.0434	44.8773		17.9851	23.2754		12.9908	5.38434
15.0607	44.8999		18.0057	23.291		13.0073	5.39145
15.0779	44.9339		18.0285	23.3164		13.0238	5.3984
15.0952	44.9635		18.0514	23.3383		13.0386	5.40227
15.1124	44.9793		18.072	23.3522		13.055	5.40715
15.1316	45.015		18.0925	23.3645		13.0666	5.40628
15.1488	45.0508		18.1108	23.3753		13.0847	5.41356
15.168	45.0982		18.1337	23.3985		13.0962	5.41189
15.1852	45.1212		18.1565	23.4176		13.1127	5.41807
15.2025	45.1216		18.1794	23.441		13.1325	5.42852
15.2216	45.1823		18.1999	23.4553		13.1522	5.43871
15.237	45.1841		18.2205	23.4718		13.167	5.44126
15.2561	45.2263		18.2433	23.5006		13.1786	5.43954
15.2753	45.2823		18.2616	23.5027		13.1967	5.44739
15.2983	45.3757		18.2845	23.5235		13.2099	5.44624
15.3155	45.3891		18.3073	23.5556		13.228	5.45382
15.3366	45.4333		18.3302	23.5766		13.2411	5.45665
15.3538	45.4549		18.3576	23.6494		13.256	5.45691
15.3673	45.4499		18.3736	23.6422		13.2691	5.45955
15.3864	45.4986		18.3828	23.5995		13.2873	5.46534
15.4037	45.5104		18.4079	23.6361		13.3021	5.47213
15.4209	45.5456		18.4307	23.6629		13.3169	5.47439
15.4401	45.578		18.4536	23.6812		13.3317	5.47706
15.4554	45.5903		18.4742	23.697		13.3482	5.48411
15.4746	45.6391		18.4947	23.7099		13.363	5.48497
15.4956	45.6968		18.513	23.7141		13.3795	5.4899
15.509	45.6782		18.5382	23.7463		13.3927	5.49161
15.5282	45.7179		18.5587	23.7635		13.4108	5.5005
15.5474	45.7501		18.5793	23.7759		13.4273	5.50655
15.5646	45.7711		18.6021	23.8003		13.4437	5.51241
15.5799	45.7572		18.625	23.8218		13.4602	5.51982
15.5991	45.8071		18.6433	23.8268		13.4767	5.52292
15.6202	45.8696		18.6638	23.8397		13.4898	5.52308
15.6393	45.9061		18.689	23.8719		13.5063	5.52681
15.6604	45.9726		18.7096	23.8832		13.5228	5.53365
15.6777	45.984		18.7301	23.9081		13.5359	5.53298
15.693	45.98		18.753	23.9341		13.5524	5.53722
15.7121	46.0153		18.7827	23.9771		13.5672	5.54082
15.7294	46.0573		18.7964	23.9643		13.5821	5.54592
15.7466	46.0723		18.8192	23.9885		13.5985	5.55002
15.7639	46.1029		18.8398	24.0066		13.6134	5.55283
15.7811	46.1172		18.8627	24.0203		13.6282	5.5564
15.8003	46.1674		18.8832	24.0398		13.6446	5.5608
15.8175	46.1921		18.9038	24.057		13.6595	5.56636
15.8367	46.2236		18.9266	24.0748		13.6726	5.56615
15.8539	46.2642		18.9472	24.0931		13.6891	5.57263
15.8731	46.3184		18.9678	24.1087		13.7056	5.57848
15.8903	46.3421		18.9884	24.1194		13.722	5.58524
15.9076	46.3601		19.0112	24.1525		13.7385	5.59119
15.9248	46.3879		19.0341	24.1671		13.7566	5.59827
15.944	46.4225		19.0546	24.1862		13.7714	5.6026
15.9632	46.47		19.0775	24.201		13.7846	5.60172
15.9785	46.5051		19.098	24.2225		13.7995	5.60496
16.0034	46.6159		19.1186	24.231		13.8176	5.61398
16.0226	46.6508		19.1369	24.242		13.8307	5.61327
16.036	46.6126		19.1643	24.3067		13.8456	5.61646
16.0571	46.6893		19.1803	24.3003		13.862	5.62036
16.0743	46.7063		19.1986	24.301		13.8769	5.62318
16.0915	46.7242		19.2215	24.3239		13.8917	5.6244
16.1088	46.7399		19.242	24.3375		13.9081	5.6321
16.126	46.7752		19.2626	24.3568		13.9246	5.63658
16.1433	46.8028		19.2854	24.3761		13.9394	5.64087
16.1605	46.8157		19.306	24.3913		13.9543	5.64232
16.1816	46.8814		19.3289	24.4089		13.9674	5.64395
16.1988	46.9082		19.3494	24.4272		13.9839	5.64686
16.2161	46.9343		19.37	24.4354		13.9987	5.65001
16.2314	46.9355		19.3906	24.4578		14.0168	5.66094
16.2525	47.0024		19.4134	24.4853		14.0333	5.66781
16.2697	47.0224		19.4363	24.5065		14.0547	5.67945
16.2851	47.02		19.4568	24.5218		14.0663	5.67766
16.3042	47.0729		19.4797	24.5379		14.0794	5.6794
16.3234	47.1191		19.5003	24.5446		14.0975	5.68875
16.3483	47.2279		19.5185	24.5368		14.1107	5.68819
16.3636	47.2338		19.5414	24.5547		14.1255	5.69334
16.3789	47.2337		19.5665	24.5906		14.1437	5.70036
16.4	47.2801		19.5894	24.6112		14.1568	5.70053
16.4192	47.3184		19.61	24.6105		14.1733	5.7045
16.4326	47.3174		19.6305	24.616		14.1881	5.70876
16.4518	47.3597		19.6557	24.649		14.2046	5.71305
16.469	47.3899		19.6739	24.6523		14.2194	5.71569
16.4882	47.421		19.6945	24.6664		14.2359	5.72162
16.5054	47.452		19.7151	24.679		14.2491	5.72272
16.5227	47.485		19.7379	24.6969		14.2639	5.7267
16.5437	47.5333		19.7585	24.7085		14.2787	5.72879
16.5591	47.5309		19.7813	24.7226		14.2952	5.73375
16.5782	47.5728		19.8019	24.7339		14.3116	5.74159
16.5955	47.5987		19.8225	24.7403		14.3281	5.7475
16.6146	47.6356		19.8453	24.7691		14.3479	5.75919
16.6281	47.628		19.8659	24.7782		14.3611	5.75875
16.6453	47.6345		19.8842	24.7829		14.3742	5.75839
16.6702	47.7658		19.9093	24.8184		14.3907	5.76372
16.6894	47.8134		19.9322	24.8294		14.4072	5.76899
16.7104	47.8681		19.9482	24.8167		14.4236	5.77519
16.7239	47.8378		19.9779	24.87		14.4368	5.77579
16.7411	47.8842		20.0007	24.8997		14.4533	5.7801
16.7641	47.957		20.019	24.9041		14.4681	5.78343
16.7775	47.9383		20.0441	24.9334		14.4813	5.78487
16.7967	47.9807		20.0624	24.9396		14.4977	5.79079
16.8139	47.9951		20.083	24.9555		14.5142	5.79605
16.8312	48.0212		20.1036	24.9667		14.5307	5.7991
16.8465	48.0357		20.1264	24.982		14.5455	5.80203
16.8676	48.101		20.147	24.9966		14.5587	5.8003
16.8867	48.1346		20.1698	25.0149		14.5752	5.8074
16.902	48.1588		20.1881	25.0201		14.5916	5.81107
16.9193	48.1786		20.2133	25.0535		14.6081	5.81698
16.9423	48.2449		20.2338	25.0717		14.6213	5.8149
16.9557	48.2238		20.2567	25.091		14.641	5.83025
16.9749	48.2641		20.2772	25.1083		14.6591	5.83703
16.9902	48.2784		20.2978	25.1213		14.6707	5.83261
17.0094	48.3355		20.3161	25.1214		14.6904	5.84384
17.0324	48.437		20.3412	25.156		14.7036	5.84363
17.0553	48.504		20.3641	25.1723		14.7168	5.84525
17.0668	48.4667		20.3824	25.1837		14.7332	5.849
17.086	48.5249		20.4121	25.2432		14.7481	5.85189
17.1052	48.5566		20.4304	25.2481		14.7629	5.85319
17.1205	48.5669		20.4509	25.2515		14.7794	5.85882
17.1416	48.6249		20.4761	25.281		14.7942	5.86374
17.1569	48.6405		20.4921	25.2834		14.809	5.86705
17.1722	48.6452		20.5172	25.3117		14.8255	5.87163
17.1933	48.7129		20.5378	25.3207		14.8403	5.87269
17.2106	48.7483		20.5583	25.3285		14.8551	5.87628
17.2297	48.7822		20.5766	25.3371		14.8699	5.87739
17.2469	48.8139		20.5995	25.3548		14.8831	5.87993
17.2642	48.8499		20.62	25.3714		14.9045	5.89473
17.2814	48.8661		20.6429	25.3969		14.9177	5.8944
17.2987	48.8884		20.6657	25.4136		14.9375	5.90758
17.3178	48.9358		20.684	25.4205		14.9506	5.90563
17.3332	48.931		20.7069	25.4501		14.9655	5.90993
17.3543	49.0163		20.7297	25.4699		14.9836	5.91795
17.3753	49.0812		20.7526	25.4912		14.9968	5.91632
17.3983	49.178		20.7663	25.4769		15.0149	5.92455
17.4117	49.1516		20.7937	25.5243		15.0281	5.9242
17.4328	49.2209		20.8166	25.5798		15.0429	5.92701
17.4462	49.2062		20.8326	25.5799		15.0593	5.93198
17.4673	49.2683		20.8531	25.5807		15.0725	5.9343
17.4826	49.2899		20.8737	25.6048		15.089	5.93981
17.4999	49.3131		20.8988	25.6344		15.1071	5.94888
17.519	49.3421		20.9171	25.6364		15.1203	5.94737
17.5363	49.3788		20.9377	25.6551		15.1351	5.95192
17.5516	49.3969		20.9605	25.675		15.1516	5.95565
17.5708	49.4466		20.9811	25.6903		15.1647	5.95575
17.5899	49.4956		21.004	25.7116		15.1796	5.95991
17.6091	49.5438		21.02	25.711		15.196	5.9663
17.6244	49.5426		21.0451	25.7492		15.2142	5.97534
17.6436	49.5987		21.0679	25.7654		15.2306	5.98113
17.6589	49.5922		21.0862	25.7749		15.2487	5.98642
17.6781	49.6572		21.1114	25.8117		15.2619	5.98832
17.6972	49.688		21.1319	25.8229		15.2784	5.99358
17.7145	49.7441		21.1525	25.847		15.2932	5.99471
17.7394	49.8597		21.1731	25.8607		15.3097	6.00205
17.7528	49.8434		21.1982	25.8884		15.3261	6.0058
17.772	49.8844		21.2211	25.9094		15.3377	6.00417
17.795	49.9553		21.2462	25.9501		15.3541	6.00741
17.8084	49.9378		21.2599	25.9365		15.369	6.01133
17.8275	49.9971		21.285	25.9658		15.3854	6.01522
17.8448	50.0264		21.3079	25.9915		15.4002	6.01821
17.862	50.0473		21.3262	25.9966		15.4151	6.02098
17.8754	50.0541		21.349	26.015		15.4299	6.02237
17.8965	50.1251		21.3696	26.0345		15.4464	6.02706
17.9157	50.1605		21.3902	26.0516		15.4595	6.02654
17.9329	50.1909		21.413	26.0706		15.476	6.03093
17.9521	50.2281		21.4336	26.0888		15.4925	6.03771
17.9693	50.2581		21.4542	26.0995		15.5073	6.04038
17.9866	50.2693		21.477	26.122		15.5271	6.05342
18.0057	50.2994		21.4976	26.143		15.5435	6.05974
18.0211	50.3176		21.5204	26.1665		15.5567	6.05583
18.0364	50.3247		21.541	26.1819		15.5732	6.06134
18.0613	50.459		21.5593	26.184		15.5863	6.06203
18.0805	50.4931		21.5844	26.2194		15.6028	6.0644
18.0996	50.5486		21.6004	26.214		15.6209	6.0726
18.1188	50.5759		21.6233	26.2416		15.6341	6.07297
18.1341	50.5776		21.6461	26.3008		15.6473	6.07213
18.1533	50.6331		21.6667	26.3192		15.6654	6.07875
18.1705	50.6694		21.685	26.3151		15.6786	6.08031
18.1878	50.6805		21.7078	26.3363		15.695	6.08353
18.205	50.7066		21.7284	26.3538		15.7099	6.08644
18.2203	50.7209		21.7512	26.3757		15.7263	6.09119
18.2395	50.7538		21.7718	26.3912		15.7412	6.09558
18.2587	50.8016		21.7924	26.409		15.7543	6.09466
18.2759	50.8216		21.8152	26.4267		15.7691	6.09647
18.2951	50.8817		21.8358	26.4448		15.7856	6.10178
18.3123	50.9071		21.8564	26.4562		15.8037	6.11231
18.3296	50.9177		21.8792	26.4761		15.8202	6.11583
18.3487	50.9619		21.8998	26.4971		15.84	6.12808
18.366	50.9878		21.9227	26.5195		15.8531	6.12957
18.3832	51.0075		21.9432	26.5354		15.868	6.13043
18.3985	51.0291		21.9661	26.545		15.8828	6.13355
18.4234	51.1332		21.9821	26.5431		15.9009	6.13976
18.4426	51.1987		22.0049	26.5594		15.9124	6.13718
18.4599	51.203		22.0278	26.5963		15.9289	6.14107
18.479	51.2452		22.0529	26.6339		15.9437	6.14343
18.4963	51.2786		22.078	26.6762		15.9586	6.14759
18.5135	51.2959		22.0963	26.6807		15.975	6.15067
18.5346	51.3589		22.1169	26.6903		15.9898	6.15303
18.548	51.3553		22.142	26.7288		16.0063	6.15993
18.5652	51.3669		22.1603	26.7349		16.0211	6.1614
18.5825	51.4028		22.1809	26.758		16.0343	6.15879
18.6016	51.4609		22.206	26.7916		16.0524	6.16745
18.6227	51.5133		22.2243	26.7937		16.0656	6.16943
18.638	51.5332		22.2472	26.8144		16.0821	6.17414
18.6572	51.5789		22.2654	26.8262		16.0969	6.17503
18.6745	51.6087		22.286	26.8353		16.1134	6.18412
18.6917	51.6135		22.3111	26.8746		16.1331	6.1966
18.707	51.6336		22.3317	26.8954		16.1479	6.19808
18.7243	51.6542		22.3546	26.9203		16.1628	6.20198
18.7473	51.7599		22.3751	26.9386		16.1776	6.20379
18.7684	51.8282		22.398	26.9648		16.1941	6.21023
18.7837	51.8389		22.4185	26.9765		16.2089	6.21029
18.8086	51.93		22.4368	26.9806		16.2253	6.21518
18.822	51.9109		22.462	27.0141		16.2402	6.21874
18.8373	51.9335		22.4894	27.0706		16.255	6.2206
18.8565	51.9789		22.5077	27.0755		16.2715	6.22437
18.8776	52.0334		22.5282	27.0779		16.2863	6.22733
18.8929	52.0311		22.5465	27.0936		16.3011	6.23115
18.9101	52.0547		22.5717	27.1221		16.3176	6.23347
18.9274	52.0787		22.5922	27.1347		16.3324	6.2359
18.9465	52.1332		22.6128	27.1526		16.3456	6.23446
18.9638	52.1545		22.6311	27.161		16.362	6.23873
18.9829	52.2071		22.6562	27.194		16.3752	6.23678
19.0002	52.243		22.6768	27.2131		16.3917	6.24034
19.0175	52.2763		22.6974	27.2234		16.4114	6.25276
19.0347	52.2983		22.7202	27.2486		16.4279	6.26213
19.0519	52.3123		22.7408	27.2714		16.4427	6.26151
19.0711	52.3664		22.7636	27.3013		16.4576	6.26371
19.0883	52.3914		22.7865	27.317		16.474	6.26833
19.1056	52.4298		22.8048	27.3162		16.4888	6.27054
19.1267	52.5088		22.823	27.3309		16.5053	6.27556
19.1516	52.5984		22.8459	27.3568		16.5202	6.27636
19.1669	52.6144		22.8733	27.4156		16.535	6.27912
19.1822	52.6179		22.8962	27.4307		16.5498	6.2822
19.2014	52.6839		22.9144	27.4438		16.5663	6.28548
19.2186	52.7064		22.9396	27.4784		16.5794	6.28541
19.2359	52.7317		22.9579	27.4842		16.5943	6.28557
19.2531	52.7651		22.983	27.5173		16.614	6.29478
19.2723	52.8044		23.0013	27.5154		16.6256	6.29275
19.2895	52.8413		23.0241	27.5394		16.642	6.29471
19.3068	52.877		23.0447	27.5553		16.6552	6.29452
19.3279	52.9437		23.0653	27.5685		16.67	6.29524
19.3432	52.9687		23.0859	27.5799		16.6898	6.30522
19.3623	53.0094		23.1087	27.6059		16.7013	6.29964
19.3796	53.0414		23.1293	27.6266		16.7194	6.30916
19.3949	53.0422		23.1498	27.6327		16.7408	6.32065
19.4141	53.0797		23.1727	27.6593		16.7524	6.31384
19.4313	53.1114		23.1978	27.6992		16.7721	6.32247
19.4543	53.1983		23.2161	27.6934		16.7837	6.31899
19.4716	53.2567		23.2367	27.7142		16.8018	6.32417
19.4926	53.3186		23.2572	27.7328		16.8149	6.32108
19.508	53.3159		23.2755	27.7326		16.8298	6.32357
19.5271	53.3598		23.3052	27.795		16.8446	6.32672
19.5444	53.3879		23.3281	27.8212		16.861	6.3289
19.5635	53.4439		23.3464	27.8213		16.8759	6.33163
19.5789	53.4486		23.3669	27.8441		16.8924	6.33447
19.598	53.4837		23.3898	27.8718		16.9072	6.3373
19.6153	53.5195		23.4149	27.9051		16.922	6.33604
19.6325	53.5653		23.4309	27.9055		16.9368	6.33769
19.6498	53.5889		23.4538	27.9278		16.9516	6.34115
19.667	53.6153		23.4744	27.9479		16.9665	6.33947
19.6862	53.6852		23.4972	27.9729		16.9829	6.34517
19.7053	53.7333		23.5178	27.9902		17.001	6.353
19.7245	53.7682		23.5383	27.9967		17.0175	6.36025
19.7417	53.7971		23.5612	28.0265		17.034	6.36499
19.7571	53.8063		23.5817	28.0465		17.0488	6.36737
19.7762	53.8768		23.6046	28.0695		17.0636	6.36697
19.7916	53.8644		23.6252	28.0773		17.0817	6.36982
19.8146	53.9599		23.648	28.1049		17.0949	6.36699
19.8337	54.0341		23.664	28.1001		17.1097	6.36617
19.8548	54.0946		23.6869	28.1382		17.1246	6.36275
19.8682	54.0773		23.7143	28.1852		17.141	6.36377
19.8874	54.1232		23.7349	28.2001		17.1559	6.36526
19.9084	54.2017		23.7577	28.2208		17.1707	6.3656
19.9238	54.1846		23.7783	28.2382		17.1871	6.36681
19.941	54.2273		23.8034	28.2796		17.202	6.36859
19.9583	54.2499		23.8194	28.27		17.2184	6.36796
19.9755	54.282		23.8446	28.3104		17.2333	6.36899
19.9947	54.3403		23.8629	28.3192		17.2497	6.36599
20.0138	54.3846		23.8834	28.3337		17.2596	6.35999
20.0311	54.4204		23.9063	28.3508		17.2794	6.36655
20.0483	54.4495		23.9245	28.3645		17.2958	6.37008
20.0656	54.4892		23.9497	28.3943		17.3074	6.36283
20.0828	54.5226		23.9703	28.4169		17.3304	6.37733
20.102	54.5618		23.9931	28.4379		17.3469	6.38194
20.1192	54.5943		24.0137	28.4622		17.3584	6.37454
20.1345	54.6157		24.0365	28.4764		17.3732	6.37425
20.1594	54.7219		24.0548	28.4818		17.3914	6.38057
20.1786	54.7864		24.0777	28.5134		17.4045	6.37365
20.1997	54.8604		24.0982	28.5219		17.421	6.37619
20.2112	54.8141		24.1211	28.5588		17.4358	6.37458
20.2323	54.8909		24.1439	28.6006		17.449	6.36912
20.2514	54.9405		24.1668	28.6171		17.4655	6.36873
20.2667	54.9574		24.1896	28.6431		17.4819	6.36845
20.2878	55.025		24.2102	28.662		17.4984	6.3665
20.3012	55.0371		24.2308	28.6719		17.5132	6.35561
20.3204	55.0771		24.2536	28.704		17.5281	6.3476
20.3377	55.1194		24.2742	28.7208		17.5429	6.34068
20.3568	55.1673		24.2925	28.7294		17.5593	6.29538
20.376	55.2157		24.313	28.7451		17.5643	6.10048
20.3913	55.2305		24.3382	28.779
20.4086	55.2695		24.3588	28.7979
20.4277	55.3347		24.3793	28.8171
20.4469	55.3666		24.4022	28.8304
20.4603	55.3674		24.4227	28.8495
20.4794	55.4322		24.4456	28.8781
20.4986	55.4704		24.4639	28.882
20.5216	55.5901		24.4867	28.91
20.5427	55.6614		24.5073	28.9268
20.5561	55.6368		24.5301	28.9608
20.5733	55.6731		24.553	28.9907
20.5906	55.7113		24.5804	29.0318
20.6117	55.7842		24.5987	29.0434
20.627	55.7891		24.6193	29.0623
20.6461	55.8297		24.6398	29.0698
20.6634	55.8608		24.6604	29.0928
20.6806	55.9023		24.6833	29.1221
20.6979	55.9556		24.7038	29.1385
20.719	56.0224		24.7244	29.154
20.7343	56.0323		24.7472	29.1816
20.7535	56.0841		24.7678	29.2023
20.7726	56.1262		24.7884	29.2189
20.7879	56.128		24.8112	29.2456
20.8052	56.1671		24.8295	29.2549
20.8224	56.2192		24.8546	29.2916
20.8435	56.2898		24.8752	29.3127
20.8646	56.3744		24.8981	29.3316
20.8857	56.4467		24.9164	29.3367
20.8991	56.4306		24.9369	29.3472
20.9221	56.5055		24.9621	29.4044
20.9355	56.5037		24.9918	29.4641
20.9546	56.5679		25.0078	29.4622
20.9719	56.5963		25.0283	29.4769
20.9891	56.6354		25.0512	29.5055
21.0064	56.6735		25.074	29.5368
21.0236	56.7002		25.0923	29.5419
21.0428	56.7792		25.1129	29.5666
21.0619	56.8454		25.1357	29.5842
21.0773	56.8632		25.1563	29.6033
21.0964	56.9239		25.1746	29.6095
21.1175	56.9743		25.1997	29.6509
21.1328	56.9947		25.2226	29.6739
21.152	57.0305		25.2431	29.6939
21.1673	57.0531		25.266	29.7207
21.1846	57.0938		25.2843	29.7243
21.2037	57.1539		25.3048	29.7402
21.2286	57.2791		25.3277	29.7646
21.2459	57.3043		25.3506	29.7949
21.2593	57.284		25.3711	29.8111
21.2785	57.3461		25.3963	29.8578
21.2995	57.4223		25.4191	29.8783
21.313	57.3963		25.442	29.9073
21.3321	57.4627		25.458	29.9022
21.3513	57.5043		25.4808	29.9228
21.3685	57.5551		25.5014	29.9421
21.3858	57.591		25.522	29.9659
21.4049	57.6414		25.5448	29.9863
21.4241	57.6746		25.5654	30.0073
21.4413	57.7109		25.5859	30.0166
21.4586	57.7536		25.6065	30.0372
21.4739	57.7511		25.6294	30.0655
21.495	57.8155		25.6499	30.0778
21.5084	57.8193		25.6728	30.1156
21.5276	57.891		25.6933	30.1258
21.5506	57.971		25.7139	30.1433
21.5716	58.0498		25.739	30.1863
21.587	58.0658		25.7573	30.1903
21.608	58.1343		25.7779	30.1945
21.6234	58.1501		25.8053	30.2612
21.6406	58.1723		25.8305	30.2991
21.6578	58.2136		25.8465	30.2836
21.6751	58.2528		25.867	30.3038
21.6943	58.297		25.8876	30.3201
21.7115	58.3214		25.9105	30.3518
21.7307	58.376		25.9333	30.3734
21.7479	58.4223		25.9539	30.3935
21.7671	58.4582		25.9721	30.3989
21.7843	58.4946		25.995	30.4324
21.8016	58.522		26.0156	30.4503
21.8188	58.5525		26.0407	30.4865
21.8361	58.5892		26.0613	30.5072
21.8533	58.6092		26.0841	30.5288
21.8725	58.6833		26.1047	30.5505
21.8897	58.7214		26.123	30.545
21.9108	58.8141		26.1436	30.5724
21.9319	58.907		26.1664	30.5946
21.951	58.9382		26.1893	30.6212
21.9663	58.9396		26.2121	30.6505
21.9836	58.9933		26.2281	30.7043
22.0066	59.0688		26.2441	30.7598
22.02	59.0697		26.2647	30.8268
22.0372	59.108		26.2761	30.7986
22.0545	59.1317		26.2784	30.7275
22.0717	59.1882		26.2944	30.724
22.0909	59.2578		26.3172	30.7921
22.1101	59.2991		26.3401	30.8174
22.1273	59.3454		26.3561	30.8192
22.1465	59.3836		26.3789	30.8427
22.1618	59.3981		26.3995	30.8708
22.1809	59.4588		26.4224	30.8891
22.1963	59.4692		26.4429	30.9155
22.2174	59.5354		26.4635	30.9355
22.2365	59.6151		26.4863	30.9588
22.2538	59.6626		26.5115	31.0025
22.2748	59.7622		26.5275	30.9948
22.294	59.7967		26.548	31.0111
22.3093	59.8235		26.5732	31.0449
22.3285	59.8823		26.5938	31.0663
22.3457	59.8924		26.612	31.0791
22.363	59.9347		26.6417	31.1471
22.3802	59.984		26.6669	31.188
22.3994	60.0343		26.6806	31.1628
22.4166	60.0717		26.7034	31.1912
22.432	60.0967		26.724	31.2186
22.453	60.1773		26.7492	31.2532
22.4722	60.2189		26.7674	31.2583
22.4895	60.2672		26.7857	31.2729
22.5067	60.3063		26.8086	31.2976
22.5239	60.3188		26.8314	31.3324
22.5412	60.377		26.8474	31.3306
22.5584	60.4087		26.8748	31.3859
22.5776	60.4781		26.8954	31.407
22.5929	60.4952		26.9183	31.4365
22.6178	60.6217		26.9388	31.4533
22.6389	60.6915		26.9594	31.4757
22.6523	60.6678		26.98	31.4864
22.6696	60.7163		27.0028	31.5191
22.6887	60.7555		27.0234	31.5308
22.7079	60.8069		27.0462	31.5639
22.7232	60.8253		27.0668	31.626
22.7424	60.88		27.0851	31.6248
22.7596	60.9268		27.1057	31.6356
22.7788	60.9665		27.1262	31.6646
22.7979	61.027		27.1514	31.7005
22.8133	61.0457		27.1696	31.7106
22.8305	61.0954		27.1902	31.7305
22.8516	61.1604		27.2131	31.7533
22.8688	61.1966		27.2336	31.7741
22.8861	61.2332		27.2542	31.7954
22.9014	61.2463		27.277	31.8208
22.9206	61.315		27.2976	31.8372
22.9397	61.3889		27.3205	31.8653
22.9608	61.4753		27.341	31.8891
22.9819	61.5532		27.3593	31.8865
22.9991	61.5805		27.3845	31.9252
23.0145	61.6002		27.4073	31.954
23.0317	61.6301		27.4233	31.9504
23.0509	61.6889		27.4439	31.9728
23.07	61.7499		27.4644	32.0283
23.0873	61.7947		27.4896	32.0692
23.1026	61.8109		27.5079	32.0589
23.1198	61.8441		27.5284	32.0854
23.1409	61.9143		27.5536	32.1278
23.1582	61.9729		27.5741	32.1432
23.1754	62.0207		27.5924	32.1527
23.1946	62.0681		27.6153	32.1779
23.2118	62.1073		27.6358	32.1973
23.2272	62.1272		27.6564	32.2122
23.2463	62.1838		27.677	32.2321
23.2616	62.2059		27.6998	32.2736
23.2865	62.3242		27.7227	32.2935
23.3038	62.3712		27.7455	32.3208
23.323	62.4298		27.7661	32.3361
23.344	62.5248		27.7844	32.3416
23.3575	62.52		27.8072	32.3831
23.3766	62.566		27.8301	32.4029
23.3939	62.6007		27.8484	32.4053
23.4111	62.6474		27.8712	32.4522
23.4283	62.6918		27.8941	32.5073
23.4475	62.7419		27.9101	32.503
23.4647	62.7827		27.9329	32.5327
23.482	62.8215		27.9512	32.5431
23.5012	62.8945		27.974	32.5691
23.5184	62.9229		27.9946	32.5941
23.5376	63.0021		28.0198	32.6285
23.5548	63.0457		28.038	32.644
23.5721	63.0794		28.0586	32.6545
23.5893	63.1106		28.0792	32.6816
23.6085	63.1692		28.1043	32.7168
23.6257	63.2327		28.1249	32.7423
23.6449	63.289		28.1455	32.766
23.6717	63.432		28.1683	32.7873
23.687	63.4803		28.1889	32.8116
23.7004	63.4574		28.2094	32.827
23.7196	63.5276		28.2323	32.8562
23.7426	63.6668		28.2506	32.8615
23.7579	63.6627		28.2711	32.8754
23.7732	63.6814		28.2917	32.9325
23.7905	63.7217		28.3123	32.9902
23.8077	63.7582		28.326	32.9596
23.8269	63.8301		28.3466	32.9861
23.8461	63.914		28.3694	33.0113
23.8633	63.9277		28.39	33.0416
23.8825	63.9963		28.4128	33.0693
23.8997	64.048		28.4334	33.0969
23.9169	64.0971		28.4563	33.1181
23.9342	64.1257		28.4768	33.1448
23.9495	64.1428		28.4974	33.1623
23.9706	64.2214		28.5202	33.193
23.9859	64.2519		28.5408	33.2165
24.0147	64.4285		28.5614	33.2381
24.03	64.4529		28.5865	33.2753
24.0453	64.4484		28.6048	33.278
24.0645	64.5143		28.6276	33.2987
24.0817	64.5652		28.6482	33.3296
24.099	64.5953		28.6688	33.3427
24.1162	64.6445		28.6871	33.3502
24.1354	64.6918		28.7076	33.4102
24.1526	64.7442		28.7282	33.4652
24.1699	64.7947		28.7419	33.4449
24.189	64.8518		28.7648	33.4684
24.2063	64.8969		28.7876	33.4947
24.2235	64.934		28.8105	33.5285
24.2427	64.9888		28.831	33.5511
24.258	65.0352		28.8516	33.5656
24.2791	65.0938		28.8722	33.5914
24.2925	65.0908		28.8927	33.6154
24.3117	65.1555		28.9133	33.6347
24.3328	65.2625		28.9362	33.6635
24.3538	65.3552		28.9567	33.6915
24.3749	65.4349		28.9796	33.7128
24.3902	65.4464		29.0024	33.7445
24.4056	65.4894		29.0184	33.7486
24.4247	65.5473		29.0436	33.7967
24.4439	65.6194		29.0687	33.837
24.4611	65.6658		29.0824	33.8113
24.4803	65.7101		29.103	33.8418
24.4956	65.7401		29.1304	33.9356
24.511	65.7633		29.151	33.9544
24.5301	65.84		29.1647	33.9317
24.5512	65.9225		29.1921	33.9828
24.5665	65.9314		29.2127	34.0132
24.5857	65.9984		29.2332	34.0319
24.6048	66.0477		29.2538	34.0493
24.6202	66.0546		29.2744	34.0735
24.6374	66.0847		29.2949	34.0998
24.6527	66.1372		29.3155	34.1155
24.6757	66.2526		29.3361	34.1337
24.6968	66.3452		29.3612	34.1734
24.7179	66.4241		29.3818	34.1951
24.7332	66.4484		29.4046	34.2276
24.7505	66.4692		29.4252	34.2487
24.7677	66.5167		29.4481	34.2679
24.7849	66.5694		29.4663	34.279
24.806	66.6532		29.4846	34.2884
24.8233	66.6832		29.5075	34.3199
24.8367	66.6774		29.5349	34.3765
24.8578	66.7652		29.56	34.4228
24.875	66.8241		29.5783	34.4281
24.8942	66.8744		29.6035	34.4751
24.9114	66.9245		29.6217	34.4845
24.9306	66.975		29.6423	34.4949
24.9459	67.0027		29.6652	34.5285
24.9651	67.0611		29.688	34.5615
24.9823	67.1026		29.7063	34.5635
24.9976	67.1197		29.7269	34.5817
25.0206	67.2413		29.7474	34.6029
25.0379	67.2977		29.768	34.6189
25.0628	67.4316		29.7908	34.6607
25.0781	67.4499		29.8137	34.6817
25.0935	67.4703		29.8343	34.6956
25.1107	67.5128		29.8548	34.7168
25.1299	67.5653		29.8777	34.7561
25.149	67.6604		29.8983	34.7705
25.1643	67.6751		29.9142	34.7576
25.1816	67.7147		29.944	34.8389
25.2007	67.771		29.9645	34.901
25.218	67.8102		29.9805	34.8768
25.2352	67.8639		30.0011	34.8918
25.2544	67.9242		30.0239	34.9289
25.2736	67.9914		30.0468	34.9657
25.2908	68.0401		30.0651	34.9752
25.3081	68.0832		30.0879	35.0038
25.3234	68.0901		30.1085	35.0298
25.3445	68.1649		30.1291	35.0558
25.3617	68.2031		30.1496	35.0764
25.3809	68.285		30.1702	35.0951
25.4039	68.4131		30.1931	35.1258
25.423	68.4704		30.2159	35.1517
25.4345	68.456		30.2365	35.1773
25.4537	68.5247		30.2616	35.219
25.4767	68.6142		30.2753	35.2102
25.4901	68.6236		30.3027	35.2594
25.5093	68.6767		30.321	35.2713
25.5265	68.7286		30.3462	35.3216
25.5437	68.7825		30.369	35.3606
25.5629	68.8398		30.3919	35.3931
25.5801	68.8847		30.4102	35.3955
25.5993	68.9533		30.4376	35.4522
25.6166	68.9945		30.4536	35.4583
25.6319	69.0183		30.4764	35.48
25.651	69.0907		30.497	35.5022
25.6702	69.1382		30.5176	35.5278
25.6855	69.1468		30.5404	35.5543
25.7009	69.1887		30.561	35.5784
25.7181	69.3046		30.5838	35.6116
25.7392	69.401		30.6021	35.6265
25.7583	69.4821		30.625	35.6619
25.7756	69.5172		30.6478	35.6872
25.7928	69.5446		30.6684	35.717
25.8139	69.6571		30.689	35.7385
25.8273	69.652		30.7118	35.7679
25.8465	69.7181		30.7301	35.7733
25.8637	69.7722		30.7461	35.7641
25.8791	69.8039		30.769	35.8256
25.9001	69.8787		30.7872	35.8807
25.9174	69.9342		30.8055	35.885
25.9327	69.9653		30.8261	35.9042
25.9538	70.067		30.8489	35.9315
25.971	70.1064		30.8695	35.9566
25.9902	70.1722		30.8946	36.0018
26.0074	70.2242		30.9152	36.0283
26.0228	70.2401		30.9335	36.0363
26.0438	70.3346		30.9563	36.0612
26.0611	70.3563		30.9746	36.0767
26.0783	70.4231		30.9975	36.1148
26.1013	70.5393		31.0203	36.1512
26.1205	70.6147		31.0432	36.1786
26.1358	70.6163		31.0637	36.2039
26.1531	70.6824		31.0866	36.2401
26.1741	70.7616		31.1049	36.2433
26.1895	70.7776		31.1277	36.2852
26.2067	70.8405		31.1437	36.2853
26.224	70.8825		31.1712	36.3444
26.2412	70.9198		31.194	36.3881
26.2604	70.9993		31.2191	36.4274
26.2795	71.0632		31.2397	36.4472
26.2968	71.1143		31.258	36.4622
26.314	71.1543		31.2809	36.4987
26.3293	71.1795		31.3014	36.5155
26.3485	71.2445		31.322	36.5445
26.3657	71.2812		31.3448	36.5759
26.383	71.3284		31.3654	36.5889
26.4002	71.3782		31.3882	36.6247
26.4175	71.4946		31.4088	36.6541
26.4366	71.5705		31.4294	36.6685
26.4577	71.6636		31.4522	36.7033
26.475	71.6882		31.4728	36.7289
26.4903	71.7141		31.4957	36.764
26.5075	71.7733		31.5162	36.7865
26.5286	71.8512		31.5391	36.8189
26.5478	71.9222		31.5597	36.8414
26.5631	71.9365		31.5779	36.8361
26.5803	71.9764		31.6008	36.8835
26.5976	72.0312		31.6282	36.9464
26.6168	72.0911		31.6488	36.9656
26.6359	72.1643		31.6671	36.9761
26.6532	72.2229		31.6899	37.0024
26.6704	72.2718		31.7105	37.0315
26.6877	72.3158		31.731	37.0551
26.7049	72.3659		31.7539	37.0852
26.7241	72.4255		31.7722	37.0947
26.7413	72.4937		31.795	37.1267
26.7585	72.5371		31.8179	37.1703
26.7777	72.6073		31.8407	37.1934
26.7988	72.7377		31.8613	37.2172
26.8218	72.8416		31.8842	37.248
26.8333	72.7974		31.9047	37.2764
26.8563	72.9185		31.9253	37.294
26.8716	72.9397		31.9436	37.2979
26.8927	73.0365		31.9664	37.3336
26.9061	73.0451		31.987	37.3488
26.9233	73.1012		32.0144	37.4202
26.9425	73.1739		32.035	37.4406
26.9597	73.2319		32.0601	37.4949
26.9846	73.367		32.0784	37.503
26.9962	73.342		32.1035	37.5422
27.0134	73.3989		32.1241	37.5653
27.0326	73.4779		32.1424	37.5761
27.0498	73.5328		32.163	37.6031
27.0651	73.5503		32.1858	37.6274
27.0843	73.6256		32.2064	37.658
27.1015	73.6746		32.2292	37.686
27.1264	73.8208		32.2498	37.7048
27.1437	73.8988		32.2681	37.7207
27.1628	73.9587		32.2932	37.7699
27.1782	73.9696		32.3138	37.8012
27.2012	74.1066		32.3389	37.8431
27.2146	74.1078		32.3572	37.8538
27.2318	74.142		32.3801	37.8804
27.251	74.2123		32.3961	37.8839
27.2682	74.2705		32.4166	37.9077
27.2855	74.3196		32.4395	37.9678
27.3027	74.3799		32.4623	38.0106
27.3219	74.4597		32.4806	38.0129
27.341	74.5295		32.5012	38.0433
27.3583	74.5922		32.5263	38.0899
27.3755	74.6502		32.5446	38.0945
27.3947	74.7133		32.5652	38.1233
27.41	74.7287		32.588	38.1527
27.4292	74.806		32.6063	38.1708
27.4484	74.8765		32.6315	38.2125
27.4637	74.9181		32.652	38.2462
27.4886	75.0659		32.6703	38.2519
27.5058	75.1291		32.6954	38.2986
27.5231	75.1849		32.716	38.3281
27.5403	75.2203		32.7388	38.3585
27.5595	75.2874		32.7594	38.377
27.5767	75.348		32.7777	38.3875
27.5921	75.387		32.8028	38.4329
27.6112	75.4505		32.8188	38.427
27.6285	75.4973		32.8508	38.5138
27.6457	75.5533		32.8714	38.5512
27.6649	75.6414		32.8897	38.5539
27.684	75.7176		32.9102	38.5852
27.7013	75.7787		32.9377	38.6355
27.7185	75.8414		32.9537	38.64
27.7358	75.8869		32.9765	38.6736
27.753	75.9432		32.9994	38.7091
27.7703	76		33.0222	38.7448
27.7894	76.0732		33.0382	38.7433
27.8086	76.1503		33.0588	38.7709
27.8277	76.2494		33.0816	38.8128
27.8507	76.3912		33.1045	38.8448
27.8699	76.4439		33.1273	38.87
27.8833	76.4397		33.1479	38.8993
27.9025	76.5147		33.1708	38.9294
27.9197	76.5636		33.1891	38.9412
27.9408	76.6719		33.2142	38.9917
27.9542	76.6905		33.2325	39.0039
27.9734	76.7504		33.2507	39.0104
27.9906	76.8131		33.2713	39.0733
28.0079	76.8694		33.2919	39.1272
28.027	76.9362		33.3079	39.1191
28.0462	77.0124		33.3284	39.1441
28.0615	77.0627		33.3536	39.2008
28.0807	77.1454		33.3719	39.2006
28.0998	77.2038		33.3924	39.2287
28.1152	77.2476		33.413	39.2565
28.1324	77.2782		33.4359	39.2835
28.1516	77.3724		33.4564	39.3099
28.1669	77.4138		33.4793	39.3415
28.1918	77.5998		33.4976	39.3587
28.2129	77.7324		33.5204	39.3821
28.2205	77.6643		33.541	39.4185
28.2378	77.7016		33.5661	39.4631
28.2569	77.8086		33.5867	39.4892
28.2742	77.8628		33.605	39.4954
28.2934	77.9371		33.6278	39.5374
28.3087	77.9758		33.6484	39.5566
28.3259	78.0324		33.6713	39.586
28.3451	78.1197		33.6964	39.6551
28.3643	78.1914		33.7215	39.705
28.3815	78.2564		33.7398	39.7155
28.4007	78.3214		33.7604	39.7351
28.4179	78.3846		33.7809	39.7608
28.4352	78.4225		33.8038	39.7637
28.4505	78.4566		33.8266	39.799
28.4677	78.5278		33.8449	39.7869
28.4869	78.5873		33.8678	39.7747
28.508	78.7054		33.8884	39.7808
28.5271	78.7946		33.9089	39.7818
28.5501	78.9256		33.9295	39.794
28.5654	78.9386		33.95	39.8025
28.5827	78.9819		33.9752	39.8259
28.5999	79.0747		33.9958	39.8377
28.6191	79.1466		34.0186	39.8475
28.6364	79.1812		34.0392	39.8582
28.6555	79.2735		34.0597	39.8544
28.6708	79.2977		34.078	39.8389
28.6881	79.3667		34.1054	39.9052
28.7072	79.4522		34.1329	39.9583
28.7264	79.5254		34.1466	39.9233
28.7436	79.5813		34.1694	39.9352
28.7609	79.6439		34.1923	39.9591
28.78	79.7132		34.2151	39.9734
28.7973	79.7697		34.2334	39.9571
28.8165	79.8438		34.254	39.9657
28.8318	79.8845		34.2768	39.9676
28.851	79.9688		34.2974	39.9626
28.8663	80.0102		34.3157	39.9452
28.8854	80.1568		34.3408	39.9676
28.9065	80.2506		34.3637	39.7982
28.918	80.2234		34.3705	39.5931
28.9372	80.319		34.3774	39.4475
28.9582	80.4288		34.4002	39.4367
28.9736	80.4304		34.4185	39.4102
28.9908	80.493		34.4414	39.4154
29.0081	80.5488		34.4597	39.4032
29.0272	80.6374		34.4848	39.4342
29.0445	80.6994		34.5054	39.4316
29.0617	80.7518		34.5305	39.468
29.0809	80.8559		34.5534	39.4805
29.0981	80.9162		34.5739	39.4952
29.1173	80.97		34.5945	39.4899
29.1326	81.0162		34.6128	39.4825
29.1518	81.0974		34.6379	39.5192
29.169	81.1329		34.6585	39.5199
29.1863	81.185		34.679	39.5289
29.2054	81.279		34.6996	39.5427
29.2265	81.4042		34.7225	39.558
29.2476	81.5057		34.7407	39.5635
29.2648	81.564		34.7636	39.5938
29.284	81.6457		34.7865	39.6144
29.2993	81.6774		34.807	39.6257
29.3166	81.739		34.8207	39.573
29.3376	81.8382		34.823	39.5038
29.353	81.8787		34.8253	39.42
29.3702	81.907		34.8253	39.3355
29.3875	81.9672		34.8253	39.2518
29.4066	82.0673		34.8253	39.1676
29.4239	82.138		34.8253	39.0846
29.443	82.1997		34.8253	39.0039
29.4603	82.2666		34.8253	38.9247
29.4775	82.3071		34.8253	38.8485
29.4948	82.374		34.8253	38.7723
29.5101	82.4103		34.8253	38.6976
29.5293	82.4629		34.8253	38.6244
29.5465	82.5521		34.8253	38.5519
29.5676	82.6584		34.8253	38.4809
29.5887	82.7588		34.8253	38.4106
29.6078	82.869		34.8253	38.3421
29.6231	82.8943		34.8253	38.2743
29.6423	82.9689		34.8253	38.2066
29.6595	83.0358		34.8253	38.1406
29.6787	83.1089		34.8253	38.0743
29.696	83.1651		34.8253	38.0092
29.7113	83.1987		34.8253	37.946
29.7324	83.3015		34.823	37.8822
29.7477	83.3316		34.823	37.8211
29.7669	83.4213		34.823	37.791
29.7841	83.5054		34.823	37.7606
29.8033	83.5694
29.8186	83.6136
29.8377	83.6953
29.8569	83.7824
29.8703	83.7895
29.8933	83.9232
29.9087	83.9418
29.9336	84.1214
29.9489	84.2537
29.9642	84.2742
29.9795	84.2818
29.9987	84.3864
30.0198	84.4891
30.0332	84.5088
30.0504	84.5738
30.0715	84.6695
30.0868	84.7004
30.1041	84.7837
30.1232	84.8755
30.1405	84.9334
30.1597	85.0194
30.1807	85.1423
30.1942	85.1386
30.2133	85.2447
30.2325	85.3292
30.2478	85.3561
30.265	85.4483
30.288	85.6265
30.3053	85.7072
30.3225	85.7697
30.3378	85.8158
30.3532	85.8814
30.3743	86.0377
30.3838	85.9897
30.3992	86.0368
30.4222	86.1655
30.4375	86.2196
30.4547	86.2667
30.4739	86.3556
30.4892	86.4107
30.5103	86.5213
30.5276	86.5846
30.5467	86.6646
30.564	86.7184
30.5793	86.7551
30.5965	86.8444
30.6195	86.9934
30.6368	87.1126
30.6521	87.1514
30.6674	87.2015
30.6885	87.3212
30.7038	87.354
30.7211	87.4311
30.7383	87.4939
30.7575	87.5735
30.7747	87.6466
30.792	87.7152
30.8111	87.8175
30.8284	87.8732
30.8475	87.9613
30.8667	88.0434
30.8801	88.0747
30.8993	88.165
30.9165	88.2321
30.9319	88.2728
30.9548	88.4089
30.9759	88.5635
30.9932	88.6315
31.0123	88.7
31.0277	88.7551
31.0487	88.863
31.0641	88.8961
31.0813	88.9742
31.1005	89.0403
31.1177	89.1199
31.135	89.1852
31.1522	89.2461
31.1714	89.3297
31.1905	89.427
31.2078	89.5053
31.225	89.5642
31.2442	89.65
31.2595	89.6899
31.2787	89.7731
31.2978	89.8538
31.317	89.9659
31.3361	90.1342
31.3515	90.1786
31.3649	90.184
31.384	90.2674
31.4051	90.4002
31.4205	90.4297
31.4377	90.5042
31.455	90.574
31.4722	90.6489
31.4914	90.7391
31.5086	90.794
31.5258	90.8924
31.545	90.9899
31.5642	91.0801
31.5814	91.1402
31.5967	91.1862
31.6159	91.2687
31.637	91.3898
31.6504	91.4081
31.6657	91.529
31.6849	91.7017
31.6983	91.6881
31.7136	91.737
31.7347	91.8606
31.752	91.9244
31.7692	91.9883
31.7884	92.0783
31.8056	92.1565
31.8228	92.2318
31.8401	92.304
31.8592	92.4095
31.8765	92.4896
31.8918	92.5323
31.9148	92.6748
31.9302	92.7212
31.9493	92.8044
31.9646	92.8426
Non-porous			Nanoporous			Hierarchically porous
Compressive strain (%)	Compressive strength (Mpa)		Compressive strain (%)	Compressive strength (Mpa)		Compressive strain (%)	Compressive strength (Mpa)
32.0231	87.3567		35.4589	40.9678		17.5878	6.95973
32.0411	87.4019		35.4803	40.9899		17.6033	6.96512
32.0591	87.447		35.5017	41.012		17.6189	6.97052
32.0772	87.4922		35.5231	41.034		17.6344	6.97591
32.0952	87.5374		35.5445	41.0561		17.6499	6.9813
32.1133	87.5826		35.5659	41.0782		17.6654	6.9867
32.1313	87.6277		35.5874	41.1003		17.681	6.99209
32.1494	87.6729		35.6088	41.1223		17.6965	6.99748
32.1674	87.7181		35.6302	41.1444		17.712	7.00288
32.1854	87.7633		35.6516	41.1665		17.7275	7.00827
32.2035	87.8084		35.673	41.1886		17.7431	7.01366
32.2215	87.8536		35.6944	41.2107		17.7586	7.01906
32.2396	87.8988		35.7159	41.2327		17.7741	7.02445
32.2576	87.944		35.7373	41.2548		17.7896	7.02984
32.2757	87.9891		35.7587	41.2769		17.8052	7.03524
32.2937	88.0343		35.7801	41.299		17.8207	7.04063
32.3117	88.0795		35.8015	41.3211		17.8362	7.04602
32.3298	88.1247		35.8229	41.3431		17.8517	7.05142
32.3478	88.1698		35.8444	41.3652		17.8673	7.05681
32.3659	88.215		35.8658	41.3873		17.8828	7.06221
32.3839	88.2602		35.8872	41.4094		17.8983	7.0676
32.402	88.3054		35.9086	41.4315		17.9138	7.07299
32.42	88.3505		35.93	41.4535		17.9294	7.07839
32.438	88.3957		35.9514	41.4756		17.9449	7.08378
32.4561	88.4409		35.9729	41.4977		17.9604	7.08917
32.4741	88.4861		35.9943	41.5198		17.9759	7.09457
32.4922	88.5312		36.0157	41.5419		17.9915	7.09996
32.5102	88.5764		36.0371	41.5639		18.007	7.10535
32.5283	88.6216		36.0585	41.586		18.0225	7.11075
32.5463	88.6668		36.0799	41.6081		18.038	7.11614
32.5643	88.7119		36.1014	41.6302		18.0536	7.12153
32.5824	88.7571		36.1228	41.6522		18.0691	7.12693
32.6004	88.8023		36.1442	41.6743		18.0846	7.13232
32.6185	88.8475		36.1656	41.6964		18.1001	7.13771
32.6365	88.8926		36.187	41.7185		18.1157	7.14311
32.6546	88.9378		36.2084	41.7406		18.1312	7.1485
32.6726	88.983		36.2299	41.7626		18.1467	7.15389
32.6906	89.0282		36.2513	41.7847		18.1622	7.15929
32.7087	89.0733		36.2727	41.8068		18.1778	7.16468
32.7267	89.1185		36.2941	41.8289		18.1933	7.17007
32.7448	89.1637		36.3155	41.851		18.2088	7.17547
32.7628	89.2089		36.3369	41.873		18.2243	7.18086
32.7809	89.254		36.3584	41.8951		18.2399	7.18626
32.7989	89.2992		36.3798	41.9172		18.2554	7.19165
32.8169	89.3444		36.4012	41.9393		18.2709	7.19704
32.835	89.3896		36.4226	41.9614		18.2865	7.20244
32.853	89.4347		36.444	41.9834		18.302	7.20783
32.8711	89.4799		36.4654	42.0055		18.3175	7.21322
32.8891	89.5251		36.4869	42.0276		18.333	7.21862
32.9072	89.5703		36.5083	42.0497		18.3486	7.22401
32.9252	89.6154		36.5297	42.0718		18.3641	7.2294
32.9432	89.6606		36.5511	42.0938		18.3796	7.2348
32.9613	89.7058		36.5725	42.1159		18.3951	7.24019
32.9793	89.751		36.5939	42.138		18.4107	7.24558
32.9974	89.7961		36.6154	42.1601		18.4262	7.25098
33.0154	89.8413		36.6368	42.1821		18.4417	7.25637
33.0335	89.8865		36.6582	42.2042		18.4572	7.26176
33.0515	89.9317		36.6796	42.2263		18.4728	7.26716
33.0695	89.9768		36.701	42.2484		18.4883	7.27255
33.0876	90.022		36.7224	42.2705		18.5038	7.27794
33.1056	90.0672		36.7439	42.2925		18.5193	7.28334
33.1237	90.1124		36.7653	42.3146		18.5349	7.28873
33.1417	90.1575		36.7867	42.3367		18.5504	7.29412
33.1598	90.2027		36.8081	42.3588		18.5659	7.29952
33.1778	90.2479		36.8295	42.3809		18.5814	7.30491
33.1958	90.2931		36.8509	42.4029		18.597	7.31031
33.2139	90.3382		36.8724	42.425		18.6125	7.3157
33.2319	90.3834		36.8938	42.4471		18.628	7.32109
33.25	90.4286		36.9152	42.4692		18.6435	7.32649
33.268	90.4738		36.9366	42.4913		18.6591	7.33188
33.2861	90.5189		36.958	42.5133		18.6746	7.33727
33.3041	90.5641		36.9794	42.5354		18.6901	7.34267
33.3221	90.6093		37.0009	42.5575		18.7056	7.34806
33.3402	90.6545		37.0223	42.5796		18.7212	7.35345
33.3582	90.6996		37.0437	42.6016		18.7367	7.35885
33.3763	90.7448		37.0651	42.6237		18.7522	7.36424
33.3943	90.79		37.0865	42.6458		18.7677	7.36963
33.4124	90.8352		37.1079	42.6679		18.7833	7.37503
33.4304	90.8803		37.1294	42.69		18.7988	7.38042
33.4484	90.9255		37.1508	42.712		18.8143	7.38581
33.4665	90.9707		37.1722	42.7341		18.8298	7.39121
33.4845	91.0159		37.1936	42.7562		18.8454	7.3966
33.5026	91.061		37.215	42.7783		18.8609	7.40199
33.5206	91.1062		37.2364	42.8004		18.8764	7.40739
33.5387	91.1514		37.2579	42.8224		18.8919	7.41278
33.5567	91.1966		37.2793	42.8445		18.9075	7.41817
33.5747	91.2417		37.3007	42.8666		18.923	7.42357
33.5928	91.2869		37.3221	42.8887		18.9385	7.42896
33.6108	91.3321		37.3435	42.9108		18.954	7.43436
33.6289	91.3773		37.3649	42.9328		18.9696	7.43975
33.6469	91.4224		37.3864	42.9549		18.9851	7.44514
33.665	91.4676		37.4078	42.977		19.0006	7.45054
33.683	91.5128		37.4292	42.9991		19.0162	7.45593
33.701	91.558		37.4506	43.0212		19.0317	7.46132
33.7191	91.6031		37.472	43.0432		19.0472	7.46672
33.7371	91.6483		37.4934	43.0653		19.0627	7.47211
33.7552	91.6935		37.5149	43.0874		19.0783	7.4775
33.7732	91.7387		37.5363	43.1095		19.0938	7.4829
33.7913	91.7838		37.5577	43.1315		19.1093	7.48829
33.8093	91.829		37.5791	43.1536		19.1248	7.49368
33.8273	91.8742		37.6005	43.1757		19.1404	7.49908
33.8454	91.9194		37.6219	43.1978		19.1559	7.50447
33.8634	91.9645		37.6434	43.2199		19.1714	7.50986
33.8815	92.0097		37.6648	43.2419		19.1869	7.51526
33.8995	92.0549		37.6862	43.264		19.2025	7.52065
33.9176	92.1001		37.7076	43.2861		19.218	7.52604
33.9356	92.1452		37.729	43.3082		19.2335	7.53144
33.9536	92.1904		37.7504	43.3303		19.249	7.53683
33.9717	92.2356		37.7718	43.3523		19.2646	7.54222
33.9897	92.2808		37.7933	43.3744		19.2801	7.54762
34.0078	92.3259		37.8147	43.3965		19.2956	7.55301
34.0258	92.3711		37.8361	43.4186		19.3111	7.55841
34.0438	92.4163		37.8575	43.4407		19.3267	7.5638
34.0619	92.4615		37.8789	43.4627		19.3422	7.56919
34.0799	92.5066		37.9003	43.4848		19.3577	7.57459
34.098	92.5518		37.9218	43.5069		19.3732	7.57998
34.116	92.597		37.9432	43.529		19.3888	7.58537
34.1341	92.6422		37.9646	43.551		19.4043	7.59077
34.1521	92.6873		37.986	43.5731		19.4198	7.59616
34.1701	92.7325		38.0074	43.5952		19.4353	7.60155
34.1882	92.7777		38.0288	43.6173		19.4509	7.60695
34.2062	92.8229		38.0503	43.6394		19.4664	7.61234
34.2243	92.868		38.0717	43.6614		19.4819	7.61773
34.2423	92.9132		38.0931	43.6835		19.4974	7.62313
34.2604	92.9584		38.1145	43.7056		19.513	7.62852
34.2784	93.0035		38.1359	43.7277		19.5285	7.63391
34.2964	93.0487		38.1573	43.7498		19.544	7.63931
34.3145	93.0939		38.1788	43.7718		19.5595	7.6447
34.3325	93.1391		38.2002	43.7939		19.5751	7.65009
34.3506	93.1842		38.2216	43.816		19.5906	7.65549
34.3686	93.2294		38.243	43.8381		19.6061	7.66088
34.3867	93.2746		38.2644	43.8602		19.6216	7.66627
34.4047	93.3198		38.2858	43.8822		19.6372	7.67167
34.4227	93.3649		38.3073	43.9043		19.6527	7.67706
34.4408	93.4101		38.3287	43.9264		19.6682	7.68246
34.4588	93.4553		38.3501	43.9485		19.6838	7.68785
34.4769	93.5005		38.3715	43.9706		19.6993	7.69324
34.4949	93.5456		38.3929	43.9926		19.7148	7.69864
34.513	93.5908		38.4143	44.0147		19.7303	7.70403
34.531	93.636		38.4358	44.0368		19.7459	7.70942
34.549	93.6812		38.4572	44.0589		19.7614	7.71482
34.5671	93.7263		38.4786	44.0809		19.7769	7.72021
34.5851	93.7715		38.5	44.103		19.7924	7.7256
34.6032	93.8167		38.5214	44.1251		19.808	7.731
34.6212	93.8619		38.5428	44.1472		19.8235	7.73639
34.6393	93.907		38.5643	44.1693		19.839	7.74178
34.6573	93.9522		38.5857	44.1913		19.8545	7.74718
34.6753	93.9974		38.6071	44.2134		19.8701	7.75257
34.6934	94.0426		38.6285	44.2355		19.8856	7.75796
34.7114	94.0877		38.6499	44.2576		19.9011	7.76336
34.7295	94.1329		38.6713	44.2797		19.9166	7.76875
34.7475	94.1781		38.6928	44.3017		19.9322	7.77414
34.7656	94.2233		38.7142	44.3238		19.9477	7.77954
34.7836	94.2684		38.7356	44.3459		19.9632	7.78493
34.8016	94.3136		38.757	44.368		19.9787	7.79032
34.8197	94.3588		38.7784	44.3901		19.9943	7.79572
34.8377	94.404		38.7998	44.4121		20.0098	7.80111
34.8558	94.4491		38.8213	44.4342		20.0253	7.80651
34.8738	94.4943		38.8427	44.4563		20.0408	7.8119
34.8919	94.5395		38.8641	44.4784		20.0564	7.81729
34.9099	94.5847		38.8855	44.5005		20.0719	7.82269
34.9279	94.6298		38.9069	44.5225		20.0874	7.82808
34.946	94.675		38.9283	44.5446		20.1029	7.83347
34.964	94.7202		38.9498	44.5667		20.1185	7.83887
34.9821	94.7654		38.9712	44.5888		20.134	7.84426
35.0001	94.8105		38.9926	44.6108		20.1495	7.84965
35.0182	94.8557		39.014	44.6329		20.165	7.85505
35.0362	94.9009		39.0354	44.655		20.1806	7.86044
35.0542	94.9461		39.0568	44.6771		20.1961	7.86583
35.0723	94.9912		39.0783	44.6992		20.2116	7.87123
35.0903	95.0364		39.0997	44.7212		20.2271	7.87662
35.1084	95.0816		39.1211	44.7433		20.2427	7.88201
35.1264	95.1268		39.1425	44.7654		20.2582	7.88741
35.1445	95.1719		39.1639	44.7875		20.2737	7.8928
35.1625	95.2171		39.1853	44.8096		20.2892	7.89819
35.1805	95.2623		39.2068	44.8316		20.3048	7.90359
35.1986	95.3075		39.2282	44.8537		20.3203	7.90898
35.2166	95.3526		39.2496	44.8758		20.3358	7.91437
35.2347	95.3978		39.271	44.8979		20.3513	7.91977
35.2527	95.443		39.2924	44.92		20.3669	7.92516
35.2708	95.4882		39.3138	44.942		20.3824	7.93056
35.2888	95.5333		39.3353	44.9641		20.3979	7.93595
35.3068	95.5785		39.3567	44.9862		20.4135	7.94134
35.3249	95.6237		39.3781	45.0083		20.429	7.94674
35.3429	95.6689		39.3995	45.0303		20.4445	7.95213
35.361	95.714		39.4209	45.0524		20.46	7.95752
35.379	95.7592		39.4423	45.0745		20.4756	7.96292
35.3971	95.8044		39.4638	45.0966		20.4911	7.96831
35.4151	95.8496		39.4852	45.1187		20.5066	7.9737
35.4331	95.8947		39.5066	45.1407		20.5221	7.9791
35.4512	95.9399		39.528	45.1628		20.5377	7.98449
35.4692	95.9851		39.5494	45.1849		20.5532	7.98988
35.4873	96.0303		39.5708	45.207		20.5687	7.99528
35.5053	96.0754		39.5923	45.2291		20.5842	8.00067
35.5234	96.1206		39.6137	45.2511		20.5998	8.00606
35.5414	96.1658		39.6351	45.2732		20.6153	8.01146
35.5594	96.211		39.6565	45.2953		20.6308	8.01685
35.5775	96.2561		39.6779	45.3174		20.6463	8.02224
35.5955	96.3013		39.6993	45.3395		20.6619	8.02764
35.6136	96.3465		39.7208	45.3615		20.6774	8.03303
35.6316	96.3917		39.7422	45.3836		20.6929	8.03842
35.6497	96.4368		39.7636	45.4057		20.7084	8.04382
35.6677	96.482		39.785	45.4278		20.724	8.04921
35.6857	96.5272		39.8064	45.4499		20.7395	8.05461
35.7038	96.5724		39.8278	45.4719		20.755	8.06
35.7218	96.6175		39.8493	45.494		20.7705	8.06539
35.7399	96.6627		39.8707	45.5161		20.7861	8.07079
35.7579	96.7079		39.8921	45.5382		20.8016	8.07618
35.776	96.7531		39.9135	45.5602		20.8171	8.08157
35.794	96.7982		39.9349	45.5823		20.8326	8.08697
35.812	96.8434		39.9563	45.6044		20.8482	8.09236
35.8301	96.8886		39.9778	45.6265		20.8637	8.09775
35.8481	96.9338		39.9992	45.6486		20.8792	8.10315
35.8662	96.9789		40.0206	45.6706		20.8947	8.10854
35.8842	97.0241		40.042	45.6927		20.9103	8.11393
35.9023	97.0693		40.0634	45.7148		20.9258	8.11933
35.9203	97.1145		40.0848	45.7369		20.9413	8.12472
35.9383	97.1596		40.1063	45.759		20.9568	8.13011
35.9564	97.2048		40.1277	45.781		20.9724	8.13551
[truncated: 1,557 more rows]

[truncated: 10 more sheets: Supplementary Fig. 6, Supplementary Fig. 7, Supplementary Fig. 8, Supplementary Fig. 9, Supplementary Fig. 10, Supplementary Fig. 12, Supplementary Fig. 13, Supplementary Fig. 15, Supplementary Fig. 16, Supplementary Fig. 19]
